# Supplementary material for: Developing predictive hybridization models for phosphorothioate oligonucleotides using high-resolution melting
Source: PLoS One. 2022 May 18;17(5):e0268575. doi: 10.1371/journal.pone.0268575 (PMC9116672; doi:10.1371/journal.pone.0268575)
Supplement: S2 File — Melting temperature values as determined using high-resolution melting used to determine the hybridization models. (XLSX) [file pone.0268575.s002.xlsx]

## Sheet: PO-PO
included_Tms_in_analysis_popo
Sequence	Rep	Conc (uM)	Tm (Celsius)
CTGTAAGGCGATATGTT	1	20	70.4963
CTGTAAGGCGATATGTT	1	15	69.4813
CTGTAAGGCGATATGTT	1	10	68.2718
CTGTAAGGCGATATGTT	1	7.5	67.3456
CTGTAAGGCGATATGTT	1	5	66.431
CTGTAAGGCGATATGTT	1	2.5	64.3021
CTGTAAGGCGATATGTT	1	1	61.813
CTGTAAGGCGATATGTT	2	20	70.4998
CTGTAAGGCGATATGTT	2	15	69.6914
CTGTAAGGCGATATGTT	2	10	68.5866
CTGTAAGGCGATATGTT	2	7.5	67.4497
CTGTAAGGCGATATGTT	2	5	66.6348
CTGTAAGGCGATATGTT	2	2.5	64.1091
CTGTAAGGCGATATGTT	2	1	62.4183
CTGTAAGGCGATATGTT	3	20	70.7051
CTGTAAGGCGATATGTT	3	15	69.6924
CTGTAAGGCGATATGTT	3	10	68.4794
CTGTAAGGCGATATGTT	3	7.5	67.5482
CTGTAAGGCGATATGTT	3	5	66.2196
CTGTAAGGCGATATGTT	3	2.5	63.8988
CTGTAAGGCGATATGTT	3	1	62.1216
CTGTAAGGCGATATGTT	4	20	70.4861
CTGTAAGGCGATATGTT	4	15	69.5735
CTGTAAGGCGATATGTT	4	10	68.3641
CTGTAAGGCGATATGTT	4	7.5	67.2318
CTGTAAGGCGATATGTT	4	5	66.2208
CTGTAAGGCGATATGTT	4	2.5	63.6944
TGCCATGTTGAAAACC	1	20	69.633
TGCCATGTTGAAAACC	1	15	68.7708
TGCCATGTTGAAAACC	1	10	67.4609
TGCCATGTTGAAAACC	1	7.5	66.653
TGCCATGTTGAAAACC	1	5	65.6133
TGCCATGTTGAAAACC	1	2.5	63.6601
TGCCATGTTGAAAACC	1	1	61.47
TGCCATGTTGAAAACC	2	20	70.1416
TGCCATGTTGAAAACC	2	15	69.0825
TGCCATGTTGAAAACC	2	10	67.7693
TGCCATGTTGAAAACC	2	7.5	66.8552
TGCCATGTTGAAAACC	2	5	65.718
TGCCATGTTGAAAACC	2	2.5	64.1784
TGCCATGTTGAAAACC	3	20	69.3476
TGCCATGTTGAAAACC	3	15	68.7785
TGCCATGTTGAAAACC	3	10	67.6612
TGCCATGTTGAAAACC	3	7.5	66.3429
TGCCATGTTGAAAACC	3	5	65.2098
TGCCATGTTGAAAACC	3	2.5	63.3637
TGCCATGTTGAAAACC	3	1	61.1718
TGCCATGTTGAAAACC	4	20	69.7242
TGCCATGTTGAAAACC	4	15	68.6655
TGCCATGTTGAAAACC	4	10	67.4568
TGCCATGTTGAAAACC	4	7.5	66.5422
TGCCATGTTGAAAACC	4	5	65.5071
TGCCATGTTGAAAACC	4	2.5	63.0531
TATTCTGCCAATGGAAC	1	20	69.8177
TATTCTGCCAATGGAAC	1	15	68.8471
TATTCTGCCAATGGAAC	1	10	67.5323
TATTCTGCCAATGGAAC	1	7.5	66.7299
TATTCTGCCAATGGAAC	1	5	65.5906
TATTCTGCCAATGGAAC	1	2.5	63.7522
TATTCTGCCAATGGAAC	1	1	61.3776
TATTCTGCCAATGGAAC	2	20	70.0234
TATTCTGCCAATGGAAC	2	15	68.8674
TATTCTGCCAATGGAAC	2	10	67.6381
TATTCTGCCAATGGAAC	2	7.5	66.833
TATTCTGCCAATGGAAC	2	5	65.6955
TATTCTGCCAATGGAAC	2	2.5	64.3596
TATTCTGCCAATGGAAC	2	1	61.4815
TATTCTGCCAATGGAAC	3	20	69.8273
TATTCTGCCAATGGAAC	3	15	68.8627
TATTCTGCCAATGGAAC	3	10	67.7335
TATTCTGCCAATGGAAC	3	7.5	66.7209
TATTCTGCCAATGGAAC	3	5	65.2884
TATTCTGCCAATGGAAC	3	2.5	63.4487
TATTCTGCCAATGGAAC	3	1	61.3817
TATTCTGCCAATGGAAC	4	20	69.8124
TATTCTGCCAATGGAAC	4	15	68.954
TATTCTGCCAATGGAAC	4	10	67.6216
TATTCTGCCAATGGAAC	4	7.5	66.7219
TATTCTGCCAATGGAAC	4	5	65.2794
TATTCTGCCAATGGAAC	4	2.5	63.3342
TATTCTGCCAATGGAAC	4	1	60.8687
GGTTGCGGTGGCCAAC	1	20	78.3976
GGTTGCGGTGGCCAAC	1	15	77.6851
GGTTGCGGTGGCCAAC	1	10	76.3621
GGTTGCGGTGGCCAAC	1	7.5	75.399
GGTTGCGGTGGCCAAC	1	5	74.3134
GGTTGCGGTGGCCAAC	1	2.5	72.3375
GGTTGCGGTGGCCAAC	2	20	78.9872
GGTTGCGGTGGCCAAC	2	15	78.1808
GGTTGCGGTGGCCAAC	2	10	77.1757
GGTTGCGGTGGCCAAC	2	7.5	76.1117
GGTTGCGGTGGCCAAC	2	5	75.1104
GGTTGCGGTGGCCAAC	3	20	79.0075
GGTTGCGGTGGCCAAC	3	15	78.3074
GGTTGCGGTGGCCAAC	3	10	77.3077
GGTTGCGGTGGCCAAC	3	7.5	76.5321
GGTTGCGGTGGCCAAC	3	5	74.623
GGTTGCGGTGGCCAAC	4	20	78.6535
GGTTGCGGTGGCCAAC	4	15	77.7592
GGTTGCGGTGGCCAAC	4	10	76.6497
GGTTGCGGTGGCCAAC	4	7.5	75.7906
GGTTGCGGTGGCCAAC	4	5	75.0938
GGTTGCGGTGGCCAAC	4	2.5	72.61
CGACATGTATGGCACAG	1	20	73.6363
CGACATGTATGGCACAG	1	15	72.8688
CGACATGTATGGCACAG	1	10	71.6631
CGACATGTATGGCACAG	1	7.5	71.082
CGACATGTATGGCACAG	1	5	70.068
CGACATGTATGGCACAG	1	2.5	67.9065
CGACATGTATGGCACAG	1	1	65.0503
CGACATGTATGGCACAG	2	20	74.0273
CGACATGTATGGCACAG	2	15	73.2672
CGACATGTATGGCACAG	2	10	71.9662
CGACATGTATGGCACAG	2	7.5	71.0788
CGACATGTATGGCACAG	2	5	70.1745
CGACATGTATGGCACAG	2	2.5	67.6117
CGACATGTATGGCACAG	2	1	64.5547
CGACATGTATGGCACAG	3	20	73.8323
CGACATGTATGGCACAG	3	15	72.9757
CGACATGTATGGCACAG	3	10	71.9736
CGACATGTATGGCACAG	3	7.5	70.8817
CGACATGTATGGCACAG	3	5	69.5702
CGACATGTATGGCACAG	3	2.5	67.6069
CGACATGTATGGCACAG	3	1	64.0532
CGACATGTATGGCACAG	4	20	73.905
CGACATGTATGGCACAG	4	15	73.0497
CGACATGTATGGCACAG	4	10	71.8391
CGACATGTATGGCACAG	4	7.5	70.8536
CGACATGTATGGCACAG	4	5	69.7507
CGACATGTATGGCACAG	4	2.5	67.9038
CTCGGAGGCCCCATTTA	1	20	76.6499
CTCGGAGGCCCCATTTA	1	15	75.6581
CTCGGAGGCCCCATTTA	1	10	74.1327
CTCGGAGGCCCCATTTA	1	7.5	73.4492
CTCGGAGGCCCCATTTA	1	5	72.5263
CTCGGAGGCCCCATTTA	1	2.5	69.9901
CTCGGAGGCCCCATTTA	2	20	77.1445
CTCGGAGGCCCCATTTA	2	15	76.2676
CTCGGAGGCCCCATTTA	2	10	75.0386
CTCGGAGGCCCCATTTA	2	7.5	73.9509
CTCGGAGGCCCCATTTA	2	5	72.4238
CTCGGAGGCCCCATTTA	3	20	77.2709
CTCGGAGGCCCCATTTA	3	15	76.3898
CTCGGAGGCCCCATTTA	3	10	74.7429
CTCGGAGGCCCCATTTA	3	7.5	73.6568
CTCGGAGGCCCCATTTA	3	5	72.1301
CTCGGAGGCCCCATTTA	3	2.5	68.8895
CTCGGAGGCCCCATTTA	4	20	76.8362
CTCGGAGGCCCCATTTA	4	15	75.85
CTCGGAGGCCCCATTTA	4	10	74.812
CTCGGAGGCCCCATTTA	4	7.5	73.8347
CTCGGAGGCCCCATTTA	4	5	72.291
CTCGGAGGCCCCATTTA	4	2.5	69.4737
CCGCTCAGAGTAGAGA	1	20	72.0034
CCGCTCAGAGTAGAGA	1	15	71.1572
CCGCTCAGAGTAGAGA	1	10	69.9221
CCGCTCAGAGTAGAGA	1	7.5	68.9076
CCGCTCAGAGTAGAGA	1	5	67.6209
CCGCTCAGAGTAGAGA	1	2.5	65.7498
CCGCTCAGAGTAGAGA	1	1	63.2124
CCGCTCAGAGTAGAGA	2	20	72.2013
CCGCTCAGAGTAGAGA	2	15	71.3521
CCGCTCAGAGTAGAGA	2	10	69.7272
CCGCTCAGAGTAGAGA	2	7.5	69.0311
CCGCTCAGAGTAGAGA	2	5	67.6213
CCGCTCAGAGTAGAGA	2	2.5	65.3528
CCGCTCAGAGTAGAGA	2	1	62.4184
CCGCTCAGAGTAGAGA	3	20	72.2118
CCGCTCAGAGTAGAGA	3	15	71.2619
CCGCTCAGAGTAGAGA	3	10	70.0253
CCGCTCAGAGTAGAGA	3	7.5	68.8258
CCGCTCAGAGTAGAGA	3	5	67.3073
CCGCTCAGAGTAGAGA	3	2.5	65.3498
CCGCTCAGAGTAGAGA	3	1	62.6267
CCGCTCAGAGTAGAGA	4	20	72.175
CCGCTCAGAGTAGAGA	4	15	71.2258
CCGCTCAGAGTAGAGA	4	10	69.8088
CCGCTCAGAGTAGAGA	4	7.5	68.9178
CCGCTCAGAGTAGAGA	4	5	67.6047
CCGCTCAGAGTAGAGA	4	2.5	65.443
AATGAGGAGTGAAATGG	1	20	70.0596
AATGAGGAGTGAAATGG	1	15	69.3337
AATGAGGAGTGAAATGG	1	10	67.6161
AATGAGGAGTGAAATGG	1	7.5	66.5851
AATGAGGAGTGAAATGG	1	5	65.9626
AATGAGGAGTGAAATGG	1	2.5	63.9413
AATGAGGAGTGAAATGG	1	1	61.5477
AATGAGGAGTGAAATGG	2	20	69.5375
AATGAGGAGTGAAATGG	2	15	68.416
AATGAGGAGTGAAATGG	2	10	67.2945
AATGAGGAGTGAAATGG	2	7.5	66.3697
AATGAGGAGTGAAATGG	2	5	65.2426
AATGAGGAGTGAAATGG	2	2.5	63.4131
AATGAGGAGTGAAATGG	3	20	69.3879
AATGAGGAGTGAAATGG	3	15	67.8921
AATGAGGAGTGAAATGG	3	10	66.4705
AATGAGGAGTGAAATGG	3	7.5	65.2341
AATGAGGAGTGAAATGG	3	5	64.2231
AATGAGGAGTGAAATGG	3	2.5	62.2946
AATGAGGAGTGAAATGG	4	20	69.5194
AATGAGGAGTGAAATGG	4	15	68.201
AATGAGGAGTGAAATGG	4	10	67.1739
AATGAGGAGTGAAATGG	4	7.5	66.0516
AATGAGGAGTGAAATGG	4	5	65.1305
AATGAGGAGTGAAATGG	4	2.5	62.0982
GCTGAACTAACCACCA	1	20	72.2641
GCTGAACTAACCACCA	1	15	70.4254
GCTGAACTAACCACCA	1	10	69.1077
GCTGAACTAACCACCA	1	7.5	68.3942
GCTGAACTAACCACCA	1	5	67.258
GCTGAACTAACCACCA	1	2.5	65.4176
GCTGAACTAACCACCA	1	1	63.2202
GCTGAACTAACCACCA	2	20	71.3426
GCTGAACTAACCACCA	2	15	70.492
GCTGAACTAACCACCA	2	10	69.4914
GCTGAACTAACCACCA	2	7.5	68.7742
GCTGAACTAACCACCA	2	5	67.2363
GCTGAACTAACCACCA	2	2.5	65.5973
GCTGAACTAACCACCA	3	20	71.3003
GCTGAACTAACCACCA	3	15	70.2492
GCTGAACTAACCACCA	3	10	69.0385
GCTGAACTAACCACCA	3	7.5	68.2373
GCTGAACTAACCACCA	3	5	66.8128
GCTGAACTAACCACCA	3	2.5	65.2684
GCTGAACTAACCACCA	4	20	71.5243
GCTGAACTAACCACCA	4	15	70.9739
GCTGAACTAACCACCA	4	10	69.2714
GCTGAACTAACCACCA	4	7.5	68.0508
GCTGAACTAACCACCA	4	5	66.8097
GCTGAACTAACCACCA	4	2.5	64.874
GCTGAACTAACCACCA	4	1	61.5709
CCACTAGCGGCGCCGTT	1	20	83.4868
CCACTAGCGGCGCCGTT	1	15	82.9334
CCACTAGCGGCGCCGTT	1	10	81.7736
CCACTAGCGGCGCCGTT	1	7.5	80.8819
CCACTAGCGGCGCCGTT	1	5	79.8781
CCACTAGCGGCGCCGTT	1	2.5	78.3546
CCACTAGCGGCGCCGTT	2	20	83.2484
CCACTAGCGGCGCCGTT	2	15	83.0879
CCACTAGCGGCGCCGTT	2	10	82.1262
CCACTAGCGGCGCCGTT	2	7.5	81.3356
CCACTAGCGGCGCCGTT	2	5	80.0233
CCACTAGCGGCGCCGTT	2	2.5	78.5244
CCACTAGCGGCGCCGTT	3	20	83.6689
CCACTAGCGGCGCCGTT	3	15	82.9285
CCACTAGCGGCGCCGTT	3	10	81.6777
CCACTAGCGGCGCCGTT	3	7.5	80.9981
CCACTAGCGGCGCCGTT	3	5	80.0895
CCACTAGCGGCGCCGTT	3	2.5	77.9679
CCACTAGCGGCGCCGTT	4	20	83.9155
CCACTAGCGGCGCCGTT	4	15	83.1726
CCACTAGCGGCGCCGTT	4	10	81.9053
CCACTAGCGGCGCCGTT	4	7.5	81.5149
CCACTAGCGGCGCCGTT	4	5	80.2083
CCACTAGCGGCGCCGTT	4	2.5	78.4075
GAGGCAGCCGCGACCTG	1	20	84.1089
GAGGCAGCCGCGACCTG	1	15	83.6378
GAGGCAGCCGCGACCTG	1	10	82.9502
GAGGCAGCCGCGACCTG	1	7.5	81.9973
GAGGCAGCCGCGACCTG	1	5	81.0109
GAGGCAGCCGCGACCTG	1	2.5	79.4537
GAGGCAGCCGCGACCTG	2	20	84.0676
GAGGCAGCCGCGACCTG	2	15	83.8028
GAGGCAGCCGCGACCTG	2	10	83.3025
GAGGCAGCCGCGACCTG	2	7.5	82.8723
GAGGCAGCCGCGACCTG	2	5	81.7667
GAGGCAGCCGCGACCTG	2	2.5	79.7193
GAGGCAGCCGCGACCTG	3	20	84.8039
GAGGCAGCCGCGACCTG	3	15	83.6195
GAGGCAGCCGCGACCTG	3	10	82.4372
GAGGCAGCCGCGACCTG	3	7.5	81.6019
GAGGCAGCCGCGACCTG	3	5	80.9289
GAGGCAGCCGCGACCTG	4	20	85.1261
GAGGCAGCCGCGACCTG	4	15	83.9695
GAGGCAGCCGCGACCTG	4	10	83.1785
GAGGCAGCCGCGACCTG	4	7.5	82.6452
GAGGCAGCCGCGACCTG	4	5	81.8537
GAGGCAGCCGCGACCTG	4	2.5	79.4935
AGAGCGCCCTGCTGCC	1	20	82.6094
AGAGCGCCCTGCTGCC	1	15	81.8977
AGAGCGCCCTGCTGCC	1	10	80.5335
AGAGCGCCCTGCTGCC	1	7.5	79.7865
AGAGCGCCCTGCTGCC	1	5	78.7842
AGAGCGCCCTGCTGCC	1	2.5	76.7374
AGAGCGCCCTGCTGCC	2	20	82.7668
AGAGCGCCCTGCTGCC	2	15	82.1576
AGAGCGCCCTGCTGCC	2	10	80.7791
AGAGCGCCCTGCTGCC	2	7.5	79.9312
AGAGCGCCCTGCTGCC	2	5	78.949
AGAGCGCCCTGCTGCC	2	2.5	77.2057
AGAGCGCCCTGCTGCC	3	20	82.6
AGAGCGCCCTGCTGCC	3	15	81.5057
AGAGCGCCCTGCTGCC	3	10	80.5442
AGAGCGCCCTGCTGCC	3	7.5	79.6936
AGAGCGCCCTGCTGCC	3	5	78.3878
AGAGCGCCCTGCTGCC	3	2.5	76.3444
AGAGCGCCCTGCTGCC	4	20	83.1363
AGAGCGCCCTGCTGCC	4	15	82.0395
AGAGCGCCCTGCTGCC	4	10	80.867
AGAGCGCCCTGCTGCC	4	7.5	79.9173
AGAGCGCCCTGCTGCC	4	5	79.1342
GATGCCGCAGCGACCTG	1	20	82.5811
GATGCCGCAGCGACCTG	1	15	81.631
GATGCCGCAGCGACCTG	1	7.5	80.9697
GATGCCGCAGCGACCTG	1	2.5	77.0273
GATGCCGCAGCGACCTG	2	20	82.743
GATGCCGCAGCGACCTG	2	15	82.3868
GATGCCGCAGCGACCTG	2	10	80.9822
GATGCCGCAGCGACCTG	2	7.5	80.4067
GATGCCGCAGCGACCTG	2	5	79.1109
GATGCCGCAGCGACCTG	2	2.5	77.7021
GATGCCGCAGCGACCTG	3	20	83.0667
GATGCCGCAGCGACCTG	3	15	81.844
GATGCCGCAGCGACCTG	3	10	80.7449
GATGCCGCAGCGACCTG	3	7.5	80.0742
GATGCCGCAGCGACCTG	3	5	77.9469
GATGCCGCAGCGACCTG	3	2.5	75.0364
GATGCCGCAGCGACCTG	4	20	83.115
GATGCCGCAGCGACCTG	4	15	82.4806
GATGCCGCAGCGACCTG	4	10	81.3614
GATGCCGCAGCGACCTG	4	7.5	80.3888
GATGCCGCAGCGACCTG	4	5	78.9885
AACGAATGTCAGCAATT	1	20	71.5546
AACGAATGTCAGCAATT	1	15	70.6098
AACGAATGTCAGCAATT	1	10	69.265
AACGAATGTCAGCAATT	1	7.5	68.5616
AACGAATGTCAGCAATT	1	5	67.4525
AACGAATGTCAGCAATT	1	2.5	65.1802
AACGAATGTCAGCAATT	1	1	62.8467
AACGAATGTCAGCAATT	2	20	71.4248
AACGAATGTCAGCAATT	2	15	70.4719
AACGAATGTCAGCAATT	2	10	69.1362
AACGAATGTCAGCAATT	2	7.5	68.2363
AACGAATGTCAGCAATT	2	5	67.0278
AACGAATGTCAGCAATT	2	2.5	65.3664
AACGAATGTCAGCAATT	3	20	71.8911
AACGAATGTCAGCAATT	3	15	70.3298
AACGAATGTCAGCAATT	3	10	68.8969
AACGAATGTCAGCAATT	3	7.5	67.4958
AACGAATGTCAGCAATT	3	5	66.5922
AACGAATGTCAGCAATT	3	2.5	64.6258
AACGAATGTCAGCAATT	4	20	71.2084
AACGAATGTCAGCAATT	4	15	70.6561
AACGAATGTCAGCAATT	4	10	69.1139
AACGAATGTCAGCAATT	4	7.5	68.1197
AACGAATGTCAGCAATT	4	5	66.8019
AACGAATGTCAGCAATT	4	2.5	64.5342
AACGAATGTCAGCAATT	4	1	62.0066
GCTGTGAAACAATGTAG	1	20	68.9873
GCTGTGAAACAATGTAG	1	15	68.0516
GCTGTGAAACAATGTAG	1	10	66.8236
GCTGTGAAACAATGTAG	1	7.5	65.9781
GCTGTGAAACAATGTAG	1	5	64.8544
GCTGTGAAACAATGTAG	1	2.5	63.0081
GCTGTGAAACAATGTAG	2	20	68.8494
GCTGTGAAACAATGTAG	2	15	68.1172
GCTGTGAAACAATGTAG	2	10	67.0008
GCTGTGAAACAATGTAG	2	7.5	65.9586
GCTGTGAAACAATGTAG	2	5	64.9467
GCTGTGAAACAATGTAG	2	2.5	62.9107
GCTGTGAAACAATGTAG	3	20	68.4397
GCTGTGAAACAATGTAG	3	15	67.5137
GCTGTGAAACAATGTAG	3	10	66.1891
GCTGTGAAACAATGTAG	3	7.5	65.3567
GCTGTGAAACAATGTAG	3	5	64.2327
GCTGTGAAACAATGTAG	3	2.5	62.3033
GCTGTGAAACAATGTAG	3	1	59.4104
GCTGTGAAACAATGTAG	4	20	68.3308
GCTGTGAAACAATGTAG	4	15	67.5138
GCTGTGAAACAATGTAG	4	10	66.2868
GCTGTGAAACAATGTAG	4	7.5	65.1537
GCTGTGAAACAATGTAG	4	5	64.1344
GCTGTGAAACAATGTAG	4	2.5	62.7968
GCTGTGAAACAATGTAG	4	1	61.308
CGATTTTGTCAAGCCT	1	20	70.6038
CGATTTTGTCAAGCCT	1	15	69.9394
CGATTTTGTCAAGCCT	1	10	68.8271
CGATTTTGTCAAGCCT	1	7.5	68.006
CGATTTTGTCAAGCCT	1	5	66.656
CGATTTTGTCAAGCCT	1	2.5	65.1998
CGATTTTGTCAAGCCT	2	20	70.55
CGATTTTGTCAAGCCT	2	15	70.0912
CGATTTTGTCAAGCCT	2	10	68.8883
CGATTTTGTCAAGCCT	2	7.5	68.0726
CGATTTTGTCAAGCCT	2	5	66.8352
CGATTTTGTCAAGCCT	2	2.5	64.892
CGATTTTGTCAAGCCT	3	20	70.644
CGATTTTGTCAAGCCT	3	15	69.9778
CGATTTTGTCAAGCCT	3	10	68.6735
CGATTTTGTCAAGCCT	3	7.5	67.6547
CGATTTTGTCAAGCCT	3	5	66.2148
CGATTTTGTCAAGCCT	3	2.5	64.4774
CGATTTTGTCAAGCCT	4	20	70.9208
CGATTTTGTCAAGCCT	4	15	70.0654
CGATTTTGTCAAGCCT	4	10	68.164
CGATTTTGTCAAGCCT	4	7.5	67.2589
CGATTTTGTCAAGCCT	4	5	66.4184
CGATTTTGTCAAGCCT	4	2.5	64.7787
CGATTTTGTCAAGCCT	4	1	64.0924
GAGCAGAAGGGGTTGT	1	20	73.4903
GAGCAGAAGGGGTTGT	1	15	72.3538
GAGCAGAAGGGGTTGT	1	10	71.0316
GAGCAGAAGGGGTTGT	1	7.5	70.0181
GAGCAGAAGGGGTTGT	1	5	68.7745
GAGCAGAAGGGGTTGT	1	2.5	66.616
GAGCAGAAGGGGTTGT	1	1	64.5301
GAGCAGAAGGGGTTGT	2	20	73.4994
GAGCAGAAGGGGTTGT	2	15	72.3707
GAGCAGAAGGGGTTGT	2	10	71.0679
GAGCAGAAGGGGTTGT	2	7.5	70.0676
GAGCAGAAGGGGTTGT	2	5	68.5369
GAGCAGAAGGGGTTGT	2	2.5	66.6895
GAGCAGAAGGGGTTGT	2	1	64.5185
GAGCAGAAGGGGTTGT	3	20	73.7855
GAGCAGAAGGGGTTGT	3	15	72.3576
GAGCAGAAGGGGTTGT	3	10	70.6528
GAGCAGAAGGGGTTGT	3	7.5	69.2499
GAGCAGAAGGGGTTGT	3	5	68.0161
GAGCAGAAGGGGTTGT	3	2.5	65.773
GAGCAGAAGGGGTTGT	4	20	73.7127
GAGCAGAAGGGGTTGT	4	15	72.3674
GAGCAGAAGGGGTTGT	4	10	70.7542
GAGCAGAAGGGGTTGT	4	7.5	68.533
GAGCAGAAGGGGTTGT	4	5	67.3089
GAGCAGAAGGGGTTGT	4	2.5	65.6818
GAGCAGAAGGGGTTGT	4	1	61.5806
ATAACTTACTCTCGCCT	1	20	72.2383
ATAACTTACTCTCGCCT	1	15	71.1951
ATAACTTACTCTCGCCT	1	10	69.7352
ATAACTTACTCTCGCCT	1	7.5	68.9286
ATAACTTACTCTCGCCT	1	5	67.506
ATAACTTACTCTCGCCT	1	2.5	65.5025
ATAACTTACTCTCGCCT	1	1	63.0307
ATAACTTACTCTCGCCT	2	20	71.6791
ATAACTTACTCTCGCCT	2	15	70.9415
ATAACTTACTCTCGCCT	2	10	69.6897
ATAACTTACTCTCGCCT	2	7.5	68.7894
ATAACTTACTCTCGCCT	2	5	67.6735
ATAACTTACTCTCGCCT	2	2.5	65.6952
ATAACTTACTCTCGCCT	2	1	63.7418
ATAACTTACTCTCGCCT	3	20	71.955
ATAACTTACTCTCGCCT	3	15	70.5336
ATAACTTACTCTCGCCT	3	10	68.7761
ATAACTTACTCTCGCCT	3	7.5	67.6707
ATAACTTACTCTCGCCT	3	5	66.6542
ATAACTTACTCTCGCCT	3	2.5	64.6689
ATAACTTACTCTCGCCT	4	20	72.1611
ATAACTTACTCTCGCCT	4	15	70.7203
ATAACTTACTCTCGCCT	4	10	69.1606
ATAACTTACTCTCGCCT	4	7.5	68.1605
ATAACTTACTCTCGCCT	4	5	66.4542
ATAACTTACTCTCGCCT	4	2.5	65.1691
ATAACTTACTCTCGCCT	4	1	64.0315
CGGTGCTTTTGGTAGC	1	20	72.6247
CGGTGCTTTTGGTAGC	1	15	71.8524
CGGTGCTTTTGGTAGC	1	10	70.732
CGGTGCTTTTGGTAGC	1	7.5	69.7361
CGGTGCTTTTGGTAGC	1	5	68.6092
CGGTGCTTTTGGTAGC	1	2.5	66.7407
CGGTGCTTTTGGTAGC	1	1	64.1629
CGGTGCTTTTGGTAGC	2	20	72.8444
CGGTGCTTTTGGTAGC	2	15	71.7873
CGGTGCTTTTGGTAGC	2	10	70.6851
CGGTGCTTTTGGTAGC	2	7.5	69.8896
CGGTGCTTTTGGTAGC	2	5	68.6786
CGGTGCTTTTGGTAGC	2	2.5	66.8218
CGGTGCTTTTGGTAGC	2	1	64.5614
CGGTGCTTTTGGTAGC	3	20	72.9347
CGGTGCTTTTGGTAGC	3	15	71.5727
CGGTGCTTTTGGTAGC	3	10	70.1697
CGGTGCTTTTGGTAGC	3	7.5	69.3803
CGGTGCTTTTGGTAGC	3	5	68.0608
CGGTGCTTTTGGTAGC	3	2.5	65.6961
CGGTGCTTTTGGTAGC	4	20	73.1425
CGGTGCTTTTGGTAGC	4	15	71.8726
CGGTGCTTTTGGTAGC	4	10	70.3604
CGGTGCTTTTGGTAGC	4	7.5	68.6548
CGGTGCTTTTGGTAGC	4	5	67.4477
CGGTGCTTTTGGTAGC	4	2.5	65.6946
CGGTGCTTTTGGTAGC	4	1	64.8625
TCTCGCGGTTCCATTA	1	20	74.1715
TCTCGCGGTTCCATTA	1	15	73.6616
TCTCGCGGTTCCATTA	1	10	72.1064
TCTCGCGGTTCCATTA	1	7.5	70.8994
TCTCGCGGTTCCATTA	1	5	69.3528
TCTCGCGGTTCCATTA	1	2.5	67.4067
TCTCGCGGTTCCATTA	2	20	74.5812
TCTCGCGGTTCCATTA	2	15	73.2635
TCTCGCGGTTCCATTA	2	10	71.7356
TCTCGCGGTTCCATTA	2	7.5	70.5396
TCTCGCGGTTCCATTA	2	5	69.5098
TCTCGCGGTTCCATTA	2	2.5	67.4782
TCTCGCGGTTCCATTA	2	1	63.6044
TCTCGCGGTTCCATTA	3	20	74.2625
TCTCGCGGTTCCATTA	3	15	72.7504
TCTCGCGGTTCCATTA	3	10	71.0196
TCTCGCGGTTCCATTA	3	7.5	69.9199
TCTCGCGGTTCCATTA	3	5	68.1823
TCTCGCGGTTCCATTA	4	20	74.3765
TCTCGCGGTTCCATTA	4	15	73.3705
TCTCGCGGTTCCATTA	4	10	71.5204
TCTCGCGGTTCCATTA	4	7.5	69.6065
TCTCGCGGTTCCATTA	4	5	67.7688
TCTCGCGGTTCCATTA	4	2.5	66.3516
TCTCGCGGTTCCATTA	4	1	61.8702
CGTGTGGATAATTAGCT	1	20	70.0105
CGTGTGGATAATTAGCT	1	15	68.9973
CGTGTGGATAATTAGCT	1	10	67.8776
CGTGTGGATAATTAGCT	1	7.5	66.9502
CGTGTGGATAATTAGCT	1	5	65.9349
CGTGTGGATAATTAGCT	1	2.5	64.199
CGTGTGGATAATTAGCT	1	1	61.916
CGTGTGGATAATTAGCT	2	20	69.861
CGTGTGGATAATTAGCT	2	15	68.9451
CGTGTGGATAATTAGCT	2	10	67.6498
CGTGTGGATAATTAGCT	2	7.5	66.7332
CGTGTGGATAATTAGCT	2	5	65.9148
CGTGTGGATAATTAGCT	2	2.5	64.4061
CGTGTGGATAATTAGCT	2	1	62.034
CGTGTGGATAATTAGCT	3	20	69.9073
CGTGTGGATAATTAGCT	3	15	68.8937
CGTGTGGATAATTAGCT	3	10	67.8867
CGTGTGGATAATTAGCT	3	7.5	66.9447
CGTGTGGATAATTAGCT	3	5	65.9268
CGTGTGGATAATTAGCT	3	2.5	64.1037
CGTGTGGATAATTAGCT	4	20	69.8181
CGTGTGGATAATTAGCT	4	15	68.9981
CGTGTGGATAATTAGCT	4	10	67.7815
CGTGTGGATAATTAGCT	4	7.5	66.8453
CGTGTGGATAATTAGCT	4	5	65.7161
CGTGTGGATAATTAGCT	4	2.5	63.6975
TTGAAAACCCATGTGC	1	20	69.8422
TTGAAAACCCATGTGC	1	15	68.8799
TTGAAAACCCATGTGC	1	10	67.5705
TTGAAAACCCATGTGC	1	7.5	66.4493
TTGAAAACCCATGTGC	1	5	65.1096
TTGAAAACCCATGTGC	1	2.5	63.3577
TTGAAAACCCATGTGC	1	1	60.1601
TTGAAAACCCATGTGC	2	20	69.7189
TTGAAAACCCATGTGC	2	15	68.5663
TTGAAAACCCATGTGC	2	10	67.2397
TTGAAAACCCATGTGC	2	7.5	66.2318
TTGAAAACCCATGTGC	2	5	65.1102
TTGAAAACCCATGTGC	2	2.5	63.3745
TTGAAAACCCATGTGC	2	1	60.2949
TTGAAAACCCATGTGC	3	20	69.6484
TTGAAAACCCATGTGC	3	15	68.6808
TTGAAAACCCATGTGC	3	10	67.2596
TTGAAAACCCATGTGC	3	7.5	66.3347
TTGAAAACCCATGTGC	3	5	65.2059
TTGAAAACCCATGTGC	3	2.5	62.96
TTGAAAACCCATGTGC	4	20	69.4421
TTGAAAACCCATGTGC	4	15	68.6788
TTGAAAACCCATGTGC	4	10	67.268
TTGAAAACCCATGTGC	4	7.5	66.1374
TTGAAAACCCATGTGC	4	5	64.1982
TTGAAAACCCATGTGC	4	2.5	61.6491
TTAACCTGCAATGGATC	1	20	70.0203
TTAACCTGCAATGGATC	1	15	69.1559
TTAACCTGCAATGGATC	1	10	67.8347
TTAACCTGCAATGGATC	1	7.5	66.8314
TTAACCTGCAATGGATC	1	5	65.588
TTAACCTGCAATGGATC	1	2.5	63.5476
TTAACCTGCAATGGATC	1	1	60.2726
TTAACCTGCAATGGATC	2	20	69.8694
TTAACCTGCAATGGATC	2	15	68.8288
TTAACCTGCAATGGATC	2	10	67.4047
TTAACCTGCAATGGATC	2	7.5	66.5011
TTAACCTGCAATGGATC	2	5	65.1787
TTAACCTGCAATGGATC	2	2.5	63.1576
TTAACCTGCAATGGATC	2	1	60.097
TTAACCTGCAATGGATC	3	20	69.9162
TTAACCTGCAATGGATC	3	15	68.9625
TTAACCTGCAATGGATC	3	10	67.5284
TTAACCTGCAATGGATC	3	7.5	66.7281
TTAACCTGCAATGGATC	3	5	65.4821
TTAACCTGCAATGGATC	3	2.5	63.4424
TTAACCTGCAATGGATC	4	20	70.4194
TTAACCTGCAATGGATC	4	15	68.9655
TTAACCTGCAATGGATC	4	10	67.4348
TTAACCTGCAATGGATC	4	7.5	66.2103
TTAACCTGCAATGGATC	4	5	64.2835
TTAACCTGCAATGGATC	4	2.5	62.6418
GCGGTTGGTGGCCAAC	1	20	78.7922
GCGGTTGGTGGCCAAC	1	15	78.1725
GCGGTTGGTGGCCAAC	1	10	77.1666
GCGGTTGGTGGCCAAC	1	7.5	76.2114
GCGGTTGGTGGCCAAC	1	5	74.6116
GCGGTTGGTGGCCAAC	1	2.5	72.8408
GCGGTTGGTGGCCAAC	2	20	78.4655
GCGGTTGGTGGCCAAC	2	15	77.6669
GCGGTTGGTGGCCAAC	2	10	76.6589
GCGGTTGGTGGCCAAC	2	7.5	75.6985
GCGGTTGGTGGCCAAC	2	5	74.619
GCGGTTGGTGGCCAAC	2	2.5	72.8494
GCGGTTGGTGGCCAAC	3	20	78.4037
GCGGTTGGTGGCCAAC	3	15	77.897
GCGGTTGGTGGCCAAC	3	10	76.5764
GCGGTTGGTGGCCAAC	3	7.5	75.9073
GCGGTTGGTGGCCAAC	3	5	74.8105
GCGGTTGGTGGCCAAC	4	20	78.496
GCGGTTGGTGGCCAAC	4	15	77.9879
GCGGTTGGTGGCCAAC	4	10	76.7776
GCGGTTGGTGGCCAAC	4	7.5	76.0115
GCGGTTGGTGGCCAAC	4	5	74.5965
CACAGCGACATGTATGG	1	20	74.2285
CACAGCGACATGTATGG	1	15	73.4671
CACAGCGACATGTATGG	1	10	72.3626
CACAGCGACATGTATGG	1	7.5	71.2713
CACAGCGACATGTATGG	1	5	70.0614
CACAGCGACATGTATGG	1	2.5	68.4179
CACAGCGACATGTATGG	1	1	66.3628
CACAGCGACATGTATGG	2	20	74.1325
CACAGCGACATGTATGG	2	15	73.182
CACAGCGACATGTATGG	2	10	71.9948
CACAGCGACATGTATGG	2	7.5	71.2079
CACAGCGACATGTATGG	2	5	70.1133
CACAGCGACATGTATGG	2	2.5	68.4043
CACAGCGACATGTATGG	2	1	66.3395
CACAGCGACATGTATGG	3	20	73.931
CACAGCGACATGTATGG	3	15	73.2687
CACAGCGACATGTATGG	3	10	72.0598
CACAGCGACATGTATGG	3	7.5	71.0793
CACAGCGACATGTATGG	3	5	70.3688
CACAGCGACATGTATGG	3	2.5	68.2255
CACAGCGACATGTATGG	4	20	74.4128
CACAGCGACATGTATGG	4	15	73.1669
CACAGCGACATGTATGG	4	10	71.867
CACAGCGACATGTATGG	4	7.5	70.8793
CACAGCGACATGTATGG	4	5	69.5671
CACAGCGACATGTATGG	4	2.5	67.6113
CCCAGGCCTCGGATTTA	1	20	77.2395
CCCAGGCCTCGGATTTA	1	15	76.3661
CCCAGGCCTCGGATTTA	1	10	75.2402
CCCAGGCCTCGGATTTA	1	7.5	74.0538
CCCAGGCCTCGGATTTA	1	5	73.0275
CCCAGGCCTCGGATTTA	1	2.5	70.9954
CCCAGGCCTCGGATTTA	2	20	77.0323
CCCAGGCCTCGGATTTA	2	15	76.26
CCCAGGCCTCGGATTTA	2	10	75.14
CCCAGGCCTCGGATTTA	2	7.5	74.4621
CCCAGGCCTCGGATTTA	2	5	73.1521
CCCAGGCCTCGGATTTA	2	2.5	70.9414
CCCAGGCCTCGGATTTA	3	20	77.0561
CCCAGGCCTCGGATTTA	3	15	76.3723
CCCAGGCCTCGGATTTA	3	10	75.2422
CCCAGGCCTCGGATTTA	3	7.5	74.3589
CCCAGGCCTCGGATTTA	3	5	73.2331
CCCAGGCCTCGGATTTA	3	2.5	71.1093
CCCAGGCCTCGGATTTA	4	20	77.1559
CCCAGGCCTCGGATTTA	4	15	76.3724
CCCAGGCCTCGGATTTA	4	10	75.2364
CCCAGGCCTCGGATTTA	4	7.5	74.1391
CCCAGGCCTCGGATTTA	4	5	72.9307
CTCAGAGTAGAGCCGA	1	20	73.0934
CTCAGAGTAGAGCCGA	1	15	72.2539
CTCAGAGTAGAGCCGA	1	10	70.6199
CTCAGAGTAGAGCCGA	1	7.5	69.4289
CTCAGAGTAGAGCCGA	1	5	68.3269
CTCAGAGTAGAGCCGA	1	2.5	66.3589
CTCAGAGTAGAGCCGA	1	1	63.7266
CTCAGAGTAGAGCCGA	2	20	72.8159
CTCAGAGTAGAGCCGA	2	15	71.7816
CTCAGAGTAGAGCCGA	2	10	70.2553
CTCAGAGTAGAGCCGA	2	7.5	69.6077
CTCAGAGTAGAGCCGA	2	5	68.1954
CTCAGAGTAGAGCCGA	2	2.5	65.9339
CTCAGAGTAGAGCCGA	2	1	63.6296
CTCAGAGTAGAGCCGA	3	20	72.6033
CTCAGAGTAGAGCCGA	3	15	71.8572
CTCAGAGTAGAGCCGA	3	10	70.5307
CTCAGAGTAGAGCCGA	3	7.5	69.7317
CTCAGAGTAGAGCCGA	3	5	68.3351
CTCAGAGTAGAGCCGA	3	2.5	65.8488
CTCAGAGTAGAGCCGA	4	20	72.8951
CTCAGAGTAGAGCCGA	4	15	71.7641
CTCAGAGTAGAGCCGA	4	10	70.2302
CTCAGAGTAGAGCCGA	4	7.5	69.1282
CTCAGAGTAGAGCCGA	4	5	68.0238
CTCAGAGTAGAGCCGA	4	2.5	64.6382
AGGAGTGAATGAAATGG	1	20	69.0086
AGGAGTGAATGAAATGG	1	15	68.0903
AGGAGTGAATGAAATGG	1	10	66.8668
AGGAGTGAATGAAATGG	1	7.5	65.7329
AGGAGTGAATGAAATGG	1	5	64.8093
AGGAGTGAATGAAATGG	1	2.5	62.1873
AGGAGTGAATGAAATGG	2	20	69.1431
AGGAGTGAATGAAATGG	2	15	68.1237
AGGAGTGAATGAAATGG	2	10	66.6982
AGGAGTGAATGAAATGG	2	7.5	65.7688
AGGAGTGAATGAAATGG	2	5	64.5544
AGGAGTGAATGAAATGG	2	2.5	61.1134
AGGAGTGAATGAAATGG	3	20	69.0474
AGGAGTGAATGAAATGG	3	15	67.8097
AGGAGTGAATGAAATGG	3	10	66.6826
AGGAGTGAATGAAATGG	3	7.5	65.6617
AGGAGTGAATGAAATGG	3	5	64.353
AGGAGTGAATGAAATGG	3	2.5	62.3059
AGGAGTGAATGAAATGG	3	1	59.4184
AGGAGTGAATGAAATGG	4	20	68.9416
AGGAGTGAATGAAATGG	4	15	68.1144
AGGAGTGAATGAAATGG	4	10	66.6927
AGGAGTGAATGAAATGG	4	7.5	65.6527
AGGAGTGAATGAAATGG	4	5	64.8352
AGGAGTGAATGAAATGG	4	2.5	62.7095
GAACTGCCACTACCAA	1	20	71.904
GAACTGCCACTACCAA	1	15	71.0621
GAACTGCCACTACCAA	1	10	69.5615
GAACTGCCACTACCAA	1	7.5	68.547
GAACTGCCACTACCAA	1	5	67.3123
GAACTGCCACTACCAA	1	2.5	65.0525
GAACTGCCACTACCAA	2	20	71.9297
GAACTGCCACTACCAA	2	15	70.8876
GAACTGCCACTACCAA	2	10	69.5848
GAACTGCCACTACCAA	2	7.5	68.5791
GAACTGCCACTACCAA	2	5	67.1429
GAACTGCCACTACCAA	2	2.5	64.7009
GAACTGCCACTACCAA	3	20	71.932
GAACTGCCACTACCAA	3	15	71.0878
GAACTGCCACTACCAA	3	10	69.4949
GAACTGCCACTACCAA	3	7.5	68.7765
GAACTGCCACTACCAA	3	5	67.2285
GAACTGCCACTACCAA	3	2.5	64.3844
GAACTGCCACTACCAA	4	20	71.9234
GAACTGCCACTACCAA	4	15	70.9786
GAACTGCCACTACCAA	4	10	69.4839
GAACTGCCACTACCAA	4	7.5	68.3692
GAACTGCCACTACCAA	4	5	67.3265
GAACTGCCACTACCAA	4	2.5	65.2726
GAACTGCCACTACCAA	4	1	63.1859
CTACCAGCGGCGCCGTT	1	20	84.0878
CTACCAGCGGCGCCGTT	1	15	83.2545
CTACCAGCGGCGCCGTT	1	10	82.3116
CTACCAGCGGCGCCGTT	1	7.5	81.9239
CTACCAGCGGCGCCGTT	1	5	80.2976
CTACCAGCGGCGCCGTT	1	2.5	78.2849
CTACCAGCGGCGCCGTT	2	20	84.4049
CTACCAGCGGCGCCGTT	2	15	83.6662
CTACCAGCGGCGCCGTT	2	10	82.6273
CTACCAGCGGCGCCGTT	2	7.5	81.5334
CTACCAGCGGCGCCGTT	2	5	80.3231
CTACCAGCGGCGCCGTT	2	2.5	78.9167
CTACCAGCGGCGCCGTT	3	20	84.0313
CTACCAGCGGCGCCGTT	3	15	83.6826
CTACCAGCGGCGCCGTT	3	10	82.5361
CTACCAGCGGCGCCGTT	3	7.5	81.7419
CTACCAGCGGCGCCGTT	3	5	80.421
CTACCAGCGGCGCCGTT	3	2.5	78.6212
CTACCAGCGGCGCCGTT	4	20	84.4195
CTACCAGCGGCGCCGTT	4	15	83.4786
CTACCAGCGGCGCCGTT	4	10	82.7421
CTACCAGCGGCGCCGTT	4	7.5	82.0559
CTACCAGCGGCGCCGTT	4	5	81.0408
CTACCAGCGGCGCCGTT	4	2.5	78.812
GCAGGAGCCGCGACCTG	1	20	83.136
GCAGGAGCCGCGACCTG	1	15	82.3653
GCAGGAGCCGCGACCTG	1	10	81.6716
GCAGGAGCCGCGACCTG	1	7.5	80.8157
GCAGGAGCCGCGACCTG	1	5	79.8259
GCAGGAGCCGCGACCTG	1	2.5	77.6737
GCAGGAGCCGCGACCTG	2	20	83.348
GCAGGAGCCGCGACCTG	2	15	82.1731
GCAGGAGCCGCGACCTG	2	10	81.5756
GCAGGAGCCGCGACCTG	2	7.5	80.6365
GCAGGAGCCGCGACCTG	2	5	79.654
GCAGGAGCCGCGACCTG	2	2.5	78.3989
GCAGGAGCCGCGACCTG	3	20	83.3668
GCAGGAGCCGCGACCTG	3	15	82.5808
GCAGGAGCCGCGACCTG	3	10	81.8883
GCAGGAGCCGCGACCTG	3	7.5	80.6381
GCAGGAGCCGCGACCTG	3	5	79.7585
GCAGGAGCCGCGACCTG	3	2.5	78.4097
GCAGGAGCCGCGACCTG	4	20	83.1715
GCAGGAGCCGCGACCTG	4	15	82.7845
GCAGGAGCCGCGACCTG	4	10	81.8999
GCAGGAGCCGCGACCTG	4	7.5	81.056
GCAGGAGCCGCGACCTG	4	5	79.7603
GCAGGAGCCGCGACCTG	4	2.5	77.9962
AGCTGAGCCTGCCGCC	1	20	82.3388
AGCTGAGCCTGCCGCC	1	15	81.6362
AGCTGAGCCTGCCGCC	1	10	80.4508
AGCTGAGCCTGCCGCC	1	7.5	79.6903
AGCTGAGCCTGCCGCC	1	5	78.2092
AGCTGAGCCTGCCGCC	1	2.5	77.085
AGCTGAGCCTGCCGCC	2	20	82.3439
AGCTGAGCCTGCCGCC	2	15	81.4441
AGCTGAGCCTGCCGCC	2	10	80.3827
AGCTGAGCCTGCCGCC	2	7.5	79.725
AGCTGAGCCTGCCGCC	2	5	78.6333
AGCTGAGCCTGCCGCC	2	2.5	77.1908
AGCTGAGCCTGCCGCC	3	20	82.2586
AGCTGAGCCTGCCGCC	3	15	81.6526
AGCTGAGCCTGCCGCC	3	10	80.6664
AGCTGAGCCTGCCGCC	3	7.5	79.6406
AGCTGAGCCTGCCGCC	3	5	78.6515
AGCTGAGCCTGCCGCC	3	2.5	77.4111
AGCTGAGCCTGCCGCC	4	20	82.5635
AGCTGAGCCTGCCGCC	4	15	81.8636
AGCTGAGCCTGCCGCC	4	10	80.7903
AGCTGAGCCTGCCGCC	4	7.5	79.734
AGCTGAGCCTGCCGCC	4	5	78.7346
AGCTGAGCCTGCCGCC	4	2.5	77.3989
GCCCGAGCATGACTGCG	1	20	80.7052
GCCCGAGCATGACTGCG	1	15	79.7395
GCCCGAGCATGACTGCG	1	10	78.438
GCCCGAGCATGACTGCG	1	7.5	77.7737
GCCCGAGCATGACTGCG	1	5	76.9563
GCCCGAGCATGACTGCG	1	2.5	75.4521
GCCCGAGCATGACTGCG	2	20	80.5298
GCCCGAGCATGACTGCG	2	15	79.6775
GCCCGAGCATGACTGCG	2	10	78.6628
GCCCGAGCATGACTGCG	2	7.5	77.9915
GCCCGAGCATGACTGCG	2	5	76.9737
GCCCGAGCATGACTGCG	2	2.5	75.2674
GCCCGAGCATGACTGCG	3	20	80.3301
GCCCGAGCATGACTGCG	3	15	79.5799
GCCCGAGCATGACTGCG	3	10	78.4808
GCCCGAGCATGACTGCG	3	7.5	77.9036
GCCCGAGCATGACTGCG	3	5	77.0884
GCCCGAGCATGACTGCG	3	2.5	75.2606
GCCCGAGCATGACTGCG	4	20	80.9406
GCCCGAGCATGACTGCG	4	15	79.8791
GCCCGAGCATGACTGCG	4	10	78.5691
GCCCGAGCATGACTGCG	4	7.5	77.9931
GCCCGAGCATGACTGCG	4	5	76.8836
GCCCGAGCATGACTGCG	4	2.5	75.6721
AATGTCGAACAGCAATT	1	20	71.8915
AATGTCGAACAGCAATT	1	15	70.7398
AATGTCGAACAGCAATT	1	10	69.4117
AATGTCGAACAGCAATT	1	7.5	68.5097
AATGTCGAACAGCAATT	1	5	67.5086
AATGTCGAACAGCAATT	1	2.5	65.5304
AATGTCGAACAGCAATT	1	1	62.9
AATGTCGAACAGCAATT	2	20	72.0164
AATGTCGAACAGCAATT	2	15	70.8687
AATGTCGAACAGCAATT	2	10	69.6447
AATGTCGAACAGCAATT	2	7.5	68.641
AATGTCGAACAGCAATT	2	5	66.7254
AATGTCGAACAGCAATT	2	2.5	64.5602
AATGTCGAACAGCAATT	3	20	71.7248
AATGTCGAACAGCAATT	3	15	70.5691
AATGTCGAACAGCAATT	3	10	69.3372
AATGTCGAACAGCAATT	3	7.5	68.6366
AATGTCGAACAGCAATT	3	5	67.4232
AATGTCGAACAGCAATT	3	2.5	65.0578
AATGTCGAACAGCAATT	4	20	71.8115
AATGTCGAACAGCAATT	4	15	70.7655
AATGTCGAACAGCAATT	4	10	69.4346
AATGTCGAACAGCAATT	4	7.5	68.0317
AATGTCGAACAGCAATT	4	5	67.0173
AATGTCGAACAGCAATT	4	2.5	65.552
AATGTCGAACAGCAATT	4	1	63.2116
GTGAAACAATGCTGTAG	1	20	69.3914
GTGAAACAATGCTGTAG	1	15	68.4821
GTGAAACAATGCTGTAG	1	10	67.2611
GTGAAACAATGCTGTAG	1	7.5	66.3363
GTGAAACAATGCTGTAG	1	5	65.5107
GTGAAACAATGCTGTAG	1	2.5	62.9964
GTGAAACAATGCTGTAG	2	20	69.1268
GTGAAACAATGCTGTAG	2	15	68.2056
GTGAAACAATGCTGTAG	2	10	67.0844
GTGAAACAATGCTGTAG	2	7.5	66.1476
GTGAAACAATGCTGTAG	2	5	64.9383
GTGAAACAATGCTGTAG	2	2.5	62.701
GTGAAACAATGCTGTAG	3	20	69.3052
GTGAAACAATGCTGTAG	3	15	68.1876
GTGAAACAATGCTGTAG	3	10	67.0768
GTGAAACAATGCTGTAG	3	7.5	66.1473
GTGAAACAATGCTGTAG	3	5	65.4218
GTGAAACAATGCTGTAG	3	2.5	62.6929
GTGAAACAATGCTGTAG	4	20	69.264
GTGAAACAATGCTGTAG	4	15	68.3591
GTGAAACAATGCTGTAG	4	10	66.8463
GTGAAACAATGCTGTAG	4	7.5	65.9167
GTGAAACAATGCTGTAG	4	5	64.5275
GTGAAACAATGCTGTAG	4	2.5	63.0927
GTGAAACAATGCTGTAG	4	1	60.8333
CAAGCCTCGATTTTGT	1	20	70.9981
CAAGCCTCGATTTTGT	1	15	70.3389
CAAGCCTCGATTTTGT	1	10	68.9488
CAAGCCTCGATTTTGT	1	7.5	68.144
CAAGCCTCGATTTTGT	1	5	67.0093
CAAGCCTCGATTTTGT	1	2.5	65.0683
CAAGCCTCGATTTTGT	2	20	71.1271
CAAGCCTCGATTTTGT	2	15	69.879
CAAGCCTCGATTTTGT	2	10	68.5709
CAAGCCTCGATTTTGT	2	7.5	67.9559
CAAGCCTCGATTTTGT	2	5	66.6193
CAAGCCTCGATTTTGT	2	2.5	64.2781
CAAGCCTCGATTTTGT	3	20	71.2184
CAAGCCTCGATTTTGT	3	15	70.0587
CAAGCCTCGATTTTGT	3	10	68.8688
CAAGCCTCGATTTTGT	3	7.5	68.058
CAAGCCTCGATTTTGT	3	5	66.9173
CAAGCCTCGATTTTGT	3	2.5	64.2634
CAAGCCTCGATTTTGT	4	20	71.3528
CAAGCCTCGATTTTGT	4	15	70.2121
CAAGCCTCGATTTTGT	4	10	68.9248
CAAGCCTCGATTTTGT	4	7.5	68.0092
CAAGCCTCGATTTTGT	4	5	66.7841
CAAGCCTCGATTTTGT	4	2.5	63.9566
GTGAGCAGAAGGGGTT	1	20	73.7703
GTGAGCAGAAGGGGTT	1	15	72.8354
GTGAGCAGAAGGGGTT	1	10	71.3278
GTGAGCAGAAGGGGTT	1	7.5	70.2135
GTGAGCAGAAGGGGTT	1	5	68.7946
GTGAGCAGAAGGGGTT	1	2.5	67.0742
GTGAGCAGAAGGGGTT	1	1	63.9968
GTGAGCAGAAGGGGTT	2	20	73.7881
GTGAGCAGAAGGGGTT	2	15	72.5534
GTGAGCAGAAGGGGTT	2	10	70.9518
GTGAGCAGAAGGGGTT	2	7.5	70.3528
GTGAGCAGAAGGGGTT	2	5	68.7254
GTGAGCAGAAGGGGTT	2	2.5	66.5791
GTGAGCAGAAGGGGTT	3	20	73.597
GTGAGCAGAAGGGGTT	3	15	72.6602
GTGAGCAGAAGGGGTT	3	10	71.3557
GTGAGCAGAAGGGGTT	3	7.5	70.3364
GTGAGCAGAAGGGGTT	3	5	68.8165
GTGAGCAGAAGGGGTT	3	2.5	66.7769
GTGAGCAGAAGGGGTT	4	20	73.7808
GTGAGCAGAAGGGGTT	4	15	72.8795
GTGAGCAGAAGGGGTT	4	10	71.1782
GTGAGCAGAAGGGGTT	4	7.5	69.7829
GTGAGCAGAAGGGGTT	4	5	68.6728
GTGAGCAGAAGGGGTT	4	2.5	65.943
GTGAGCAGAAGGGGTT	4	1	64.8048
ACTCGCTCTACCTTAAT	1	20	70.2374
ACTCGCTCTACCTTAAT	1	15	69.2961
ACTCGCTCTACCTTAAT	1	10	67.8518
ACTCGCTCTACCTTAAT	1	7.5	66.8484
ACTCGCTCTACCTTAAT	1	5	65.6249
ACTCGCTCTACCTTAAT	1	2.5	63.3452
ACTCGCTCTACCTTAAT	1	1	60.994
ACTCGCTCTACCTTAAT	2	20	70.182
ACTCGCTCTACCTTAAT	2	15	69.2293
ACTCGCTCTACCTTAAT	2	10	67.6765
ACTCGCTCTACCTTAAT	2	7.5	66.7674
ACTCGCTCTACCTTAAT	2	5	65.137
ACTCGCTCTACCTTAAT	2	2.5	62.9626
ACTCGCTCTACCTTAAT	2	1	60.1107
ACTCGCTCTACCTTAAT	3	20	70.2612
ACTCGCTCTACCTTAAT	3	15	69.2087
ACTCGCTCTACCTTAAT	3	10	67.5678
ACTCGCTCTACCTTAAT	3	7.5	66.8577
ACTCGCTCTACCTTAAT	3	5	65.6318
ACTCGCTCTACCTTAAT	3	2.5	62.4482
ACTCGCTCTACCTTAAT	3	1	59.8899
ACTCGCTCTACCTTAAT	4	20	70.9015
ACTCGCTCTACCTTAAT	4	15	68.9667
ACTCGCTCTACCTTAAT	4	10	67.4254
ACTCGCTCTACCTTAAT	4	7.5	65.823
ACTCGCTCTACCTTAAT	4	5	64.5194
ACTCGCTCTACCTTAAT	4	2.5	62.7517
ACTCGCTCTACCTTAAT	4	1	60.7248
CTTTTGTGCGGGTAGC	1	20	73.1181
CTTTTGTGCGGGTAGC	1	15	72.0399
CTTTTGTGCGGGTAGC	1	10	70.5322
CTTTTGTGCGGGTAGC	1	7.5	69.3492
CTTTTGTGCGGGTAGC	1	5	68.2396
CTTTTGTGCGGGTAGC	1	2.5	65.9899
CTTTTGTGCGGGTAGC	1	1	63.4327
CTTTTGTGCGGGTAGC	2	20	72.9203
CTTTTGTGCGGGTAGC	2	15	71.8639
CTTTTGTGCGGGTAGC	2	10	70.4671
CTTTTGTGCGGGTAGC	2	7.5	69.5733
CTTTTGTGCGGGTAGC	2	5	67.9586
CTTTTGTGCGGGTAGC	2	2.5	65.8971
CTTTTGTGCGGGTAGC	3	20	73.042
CTTTTGTGCGGGTAGC	3	15	72.0723
CTTTTGTGCGGGTAGC	3	10	70.6543
CTTTTGTGCGGGTAGC	3	7.5	69.5624
CTTTTGTGCGGGTAGC	3	5	68.2544
CTTTTGTGCGGGTAGC	4	20	73.7207
CTTTTGTGCGGGTAGC	4	15	71.7975
CTTTTGTGCGGGTAGC	4	10	70.2986
CTTTTGTGCGGGTAGC	4	7.5	68.9078
CTTTTGTGCGGGTAGC	4	5	68.104
CTTTTGTGCGGGTAGC	4	2.5	65.3667
CTTTTGTGCGGGTAGC	4	1	64.2418
TTCGCGGTCTCCATTA	1	20	74.2449
TTCGCGGTCTCCATTA	1	15	73.2467
TTCGCGGTCTCCATTA	1	10	71.6966
TTCGCGGTCTCCATTA	1	7.5	70.791
TTCGCGGTCTCCATTA	1	5	68.7623
TTCGCGGTCTCCATTA	2	20	74.4649
TTCGCGGTCTCCATTA	2	15	73.3563
TTCGCGGTCTCCATTA	2	10	71.4159
TTCGCGGTCTCCATTA	2	7.5	70.1242
TTCGCGGTCTCCATTA	2	5	69.1938
TTCGCGGTCTCCATTA	3	20	74.5697
TTCGCGGTCTCCATTA	3	15	73.3707
TTCGCGGTCTCCATTA	3	10	72.1215
TTCGCGGTCTCCATTA	3	7.5	71.0143
TTCGCGGTCTCCATTA	3	5	69.3804
TTCGCGGTCTCCATTA	4	20	75.2381
TTCGCGGTCTCCATTA	4	15	72.5764
TTCGCGGTCTCCATTA	4	10	71.2454
TTCGCGGTCTCCATTA	4	7.5	69.8541
TTCGCGGTCTCCATTA	4	5	68.6404
CGTGCAGCACTACTTG	1	20	74.2475
CGTGCAGCACTACTTG	1	15	73.3573
CGTGCAGCACTACTTG	1	10	72.2813
CGTGCAGCACTACTTG	1	7.5	71.2604
CGTGCAGCACTACTTG	1	5	69.9308
CGTGCAGCACTACTTG	1	2.5	67.4135
CGTGCAGCACTACTTG	2	20	74.5374
CGTGCAGCACTACTTG	2	15	73.5584
CGTGCAGCACTACTTG	2	10	72.1721
CGTGCAGCACTACTTG	2	7.5	71.2508
CGTGCAGCACTACTTG	2	5	70.0303
CGTGCAGCACTACTTG	2	2.5	67.3126
CGTGCAGCACTACTTG	3	20	74.5413
CGTGCAGCACTACTTG	3	15	73.4551
CGTGCAGCACTACTTG	3	10	72.3723
CGTGCAGCACTACTTG	3	7.5	71.2297
CGTGCAGCACTACTTG	3	5	69.4174
CGTGCAGCACTACTTG	4	20	74.2313
CGTGCAGCACTACTTG	4	15	73.2463
CGTGCAGCACTACTTG	4	10	71.961
CGTGCAGCACTACTTG	4	7.5	70.9411
CGTGCAGCACTACTTG	4	5	69.9208
CGTGCAGCACTACTTG	4	2.5	68.0072
GTCATTGTGCTTTTGC	1	20	69.4495
GTCATTGTGCTTTTGC	1	15	68.3886
GTCATTGTGCTTTTGC	1	10	67.2663
GTCATTGTGCTTTTGC	1	7.5	66.3518
GTCATTGTGCTTTTGC	1	5	65.3132
GTCATTGTGCTTTTGC	1	2.5	63.5643
GTCATTGTGCTTTTGC	2	20	69.4508
GTCATTGTGCTTTTGC	2	15	68.6857
GTCATTGTGCTTTTGC	2	10	67.2601
GTCATTGTGCTTTTGC	2	7.5	66.2518
GTCATTGTGCTTTTGC	2	5	65.0143
GTCATTGTGCTTTTGC	2	2.5	62.7664
GTCATTGTGCTTTTGC	3	20	69.1561
GTCATTGTGCTTTTGC	3	15	68.3748
GTCATTGTGCTTTTGC	3	10	67.1675
GTCATTGTGCTTTTGC	3	7.5	66.2457
GTCATTGTGCTTTTGC	3	5	65.2116
GTCATTGTGCTTTTGC	3	2.5	62.8584
GTCATTGTGCTTTTGC	3	1	60.565
GTCATTGTGCTTTTGC	4	20	69.5405
GTCATTGTGCTTTTGC	4	15	68.6747
GTCATTGTGCTTTTGC	4	10	67.3733
GTCATTGTGCTTTTGC	4	7.5	66.5429
GTCATTGTGCTTTTGC	4	5	65.6159
GTCATTGTGCTTTTGC	4	2.5	63.8621
GAACCGTTGATGATCTC	1	20	71.3239
GAACCGTTGATGATCTC	1	15	70.2667
GAACCGTTGATGATCTC	1	10	69.2484
GAACCGTTGATGATCTC	1	7.5	68.2402
GAACCGTTGATGATCTC	1	5	67.2045
GAACCGTTGATGATCTC	1	2.5	65.2673
GAACCGTTGATGATCTC	2	20	71.2097
GAACCGTTGATGATCTC	2	15	70.3649
GAACCGTTGATGATCTC	2	10	69.2444
GAACCGTTGATGATCTC	2	7.5	68.2436
GAACCGTTGATGATCTC	2	5	67.0153
GAACCGTTGATGATCTC	2	2.5	65.0626
GAACCGTTGATGATCTC	3	20	71.4019
GAACCGTTGATGATCTC	3	15	70.4474
GAACCGTTGATGATCTC	3	10	69.0527
GAACCGTTGATGATCTC	3	7.5	68.2376
GAACCGTTGATGATCTC	3	5	67.1051
GAACCGTTGATGATCTC	4	20	71.3051
GAACCGTTGATGATCTC	4	15	70.4572
GAACCGTTGATGATCTC	4	10	69.2435
GAACCGTTGATGATCTC	4	7.5	68.4358
GAACCGTTGATGATCTC	4	5	67.3121
GAACCGTTGATGATCTC	4	2.5	65.6672
GAACCGTTGATGATCTC	4	1	63.4111
TGTCGCACCCTACTA	1	20	73.7506
TGTCGCACCCTACTA	1	15	72.5199
TGTCGCACCCTACTA	1	10	70.7831
TGTCGCACCCTACTA	1	7.5	69.2798
TGTCGCACCCTACTA	1	5	68.3646
TGTCGCACCCTACTA	2	20	73.5488
TGTCGCACCCTACTA	2	15	72.7162
TGTCGCACCCTACTA	2	10	70.9745
TGTCGCACCCTACTA	2	7.5	69.7847
TGTCGCACCCTACTA	2	5	67.7595
TGTCGCACCCTACTA	2	1	60.9163
TGTCGCACCCTACTA	3	20	73.7454
TGTCGCACCCTACTA	3	15	72.9127
TGTCGCACCCTACTA	3	10	71.2645
TGTCGCACCCTACTA	3	7.5	69.5821
TGTCGCACCCTACTA	3	5	68.0652
TGTCGCACCCTACTA	3	1	64.6351
TGTCGCACCCTACTA	4	20	73.4375
TGTCGCACCCTACTA	4	15	72.5032
TGTCGCACCCTACTA	4	10	71.0676
TGTCGCACCCTACTA	4	7.5	69.9731
TGTCGCACCCTACTA	4	5	68.7641
TGTCGCACCCTACTA	4	2.5	66.0829
TACTTCCAACGTAGG	1	20	67.2012
TACTTCCAACGTAGG	1	15	66.0969
TACTTCCAACGTAGG	1	10	64.3642
TACTTCCAACGTAGG	1	7.5	63.3449
TACTTCCAACGTAGG	1	5	62.011
TACTTCCAACGTAGG	1	2.5	59.6465
TACTTCCAACGTAGG	2	20	67.1103
TACTTCCAACGTAGG	2	15	65.9973
TACTTCCAACGTAGG	2	10	64.4652
TACTTCCAACGTAGG	2	7.5	63.5471
TACTTCCAACGTAGG	2	5	61.8287
TACTTCCAACGTAGG	2	2.5	59.3509
TACTTCCAACGTAGG	3	20	67.3936
TACTTCCAACGTAGG	3	15	66.1876
TACTTCCAACGTAGG	3	10	64.4551
TACTTCCAACGTAGG	3	7.5	63.4398
TACTTCCAACGTAGG	3	5	61.9128
TACTTCCAACGTAGG	3	2.5	59.7415
TACTTCCAACGTAGG	4	20	67.1932
TACTTCCAACGTAGG	4	15	65.9834
TACTTCCAACGTAGG	4	10	64.5516
TACTTCCAACGTAGG	4	7.5	63.7487
TACTTCCAACGTAGG	4	5	62.232
TACTTCCAACGTAGG	4	2.5	60.1446
ACGGGTCGTTCCGTG	1	20	76.6674
ACGGGTCGTTCCGTG	1	15	75.8748
ACGGGTCGTTCCGTG	1	10	74.4373
ACGGGTCGTTCCGTG	1	7.5	73.0414
ACGGGTCGTTCCGTG	1	5	71.2245
ACGGGTCGTTCCGTG	2	20	76.6584
ACGGGTCGTTCCGTG	2	15	75.7714
ACGGGTCGTTCCGTG	2	10	74.2404
ACGGGTCGTTCCGTG	2	7.5	73.5524
ACGGGTCGTTCCGTG	2	5	71.1082
ACGGGTCGTTCCGTG	3	20	76.4443
ACGGGTCGTTCCGTG	3	15	75.8691
ACGGGTCGTTCCGTG	3	10	74.6402
ACGGGTCGTTCCGTG	3	7.5	73.4473
ACGGGTCGTTCCGTG	4	20	76.4404
ACGGGTCGTTCCGTG	4	15	75.5613
ACGGGTCGTTCCGTG	4	10	74.0247
ACGGGTCGTTCCGTG	4	7.5	73.2348
ACGGGTCGTTCCGTG	4	5	72.0074
GTGGTACAAATGCGACC	1	20	73.9967
GTGGTACAAATGCGACC	1	15	73.1565
GTGGTACAAATGCGACC	1	10	72.037
GTGGTACAAATGCGACC	1	7.5	71.45
GTGGTACAAATGCGACC	1	5	70.3529
GTGGTACAAATGCGACC	1	2.5	68.589
GTGGTACAAATGCGACC	2	20	74.0991
GTGGTACAAATGCGACC	2	15	73.26
GTGGTACAAATGCGACC	2	10	71.9502
GTGGTACAAATGCGACC	2	7.5	71.2449
GTGGTACAAATGCGACC	2	5	70.247
GTGGTACAAATGCGACC	2	2.5	68.0887
GTGGTACAAATGCGACC	3	20	74.2844
GTGGTACAAATGCGACC	3	15	73.2572
GTGGTACAAATGCGACC	3	10	72.2355
GTGGTACAAATGCGACC	3	7.5	71.3338
GTGGTACAAATGCGACC	3	5	70.132
GTGGTACAAATGCGACC	3	2.5	68.2756
GTGGTACAAATGCGACC	4	20	74.1814
GTGGTACAAATGCGACC	4	15	73.1468
GTGGTACAAATGCGACC	4	10	72.0244
GTGGTACAAATGCGACC	4	7.5	71.3405
GTGGTACAAATGCGACC	4	5	70.3398
GTGGTACAAATGCGACC	4	2.5	68.8817
GTGGTACAAATGCGACC	4	1	66.6535
AGCACGGTGGTACAACA	1	20	74.2475
AGCACGGTGGTACAACA	1	15	73.3573
AGCACGGTGGTACAACA	1	10	72.2813
AGCACGGTGGTACAACA	1	7.5	71.2604
AGCACGGTGGTACAACA	1	5	69.9308
AGCACGGTGGTACAACA	1	2.5	67.4135
AGCACGGTGGTACAACA	2	20	74.5374
AGCACGGTGGTACAACA	2	15	73.5584
AGCACGGTGGTACAACA	2	10	72.1721
AGCACGGTGGTACAACA	2	7.5	71.2508
AGCACGGTGGTACAACA	2	5	70.0303
AGCACGGTGGTACAACA	2	2.5	67.3126
AGCACGGTGGTACAACA	3	20	74.5413
AGCACGGTGGTACAACA	3	15	73.4551
AGCACGGTGGTACAACA	3	10	72.3723
AGCACGGTGGTACAACA	3	7.5	71.2297
AGCACGGTGGTACAACA	3	5	69.4174
AGCACGGTGGTACAACA	4	20	74.2313
AGCACGGTGGTACAACA	4	15	73.2463
AGCACGGTGGTACAACA	4	10	71.961
AGCACGGTGGTACAACA	4	7.5	70.9411
AGCACGGTGGTACAACA	4	5	69.9208
AGCACGGTGGTACAACA	4	2.5	68.0072
GGACGGCGTT	1	20	66.1658
GGACGGCGTT	1	15	65.5109
GGACGGCGTT	1	10	64.288
CGGCGCGCTG	1	20	72.103
CGGCGCGCTG	1	15	70.4691
CGGCGCGCTG	1	10	70.2761
CGGCGCGCTG	1	7.5	69.7688
CGGCGCGCTG	1	5	66.7112
GGTGGCGTTCTT	1	20	67.8346
GGTGGCGTTCTT	1	15	66.251
GGTGGCGTTCTT	1	10	65.6064
GGTGGCGTTCTT	1	7.5	64.8978
GGTGGCGTTCTT	1	5	62.7671
TCTACACCGCGA	1	20	67.9974
TCTACACCGCGA	1	15	67.5275
TCTACACCGCGA	1	10	65.6526
TCTACACCGCGA	1	7.5	64.1461
TCTACACCGCGA	1	5	62.3193
ACTGTATCGCCCTA	1	20	70.2673
ACTGTATCGCCCTA	1	15	69.3803
ACTGTATCGCCCTA	1	10	68.2635
ACTGTATCGCCCTA	1	7.5	67.057
ACTGTATCGCCCTA	1	5	65.3205
ACTGTATCGCCCTA	1	2.5	64.0786
CCGTTGCTGCTAGG	1	10	70.5049
CCGTTGCTGCTAGG	1	7.5	69.0056
CCGTTGCTGCTAGG	1	5	68.3769
CCGTTGCTGCTAGG	1	2.5	65.5233
TAGACGCGGCCTCTTTCC	1	20	80.3147
TAGACGCGGCCTCTTTCC	1	15	79.7436
TAGACGCGGCCTCTTTCC	1	10	78.6585
TAGACGCGGCCTCTTTCC	1	7.5	77.9782
TAGACGCGGCCTCTTTCC	1	5	76.6776
TAGACGCGGCCTCTTTCC	1	2.5	74.8389
CTAAACTGTTATAGCCGG	1	10	70.5549
CTAAACTGTTATAGCCGG	1	7.5	69.2375
CTAAACTGTTATAGCCGG	1	5	68.13
CTAAACTGTTATAGCCGG	1	2.5	66.9059
TGTAAGACTTCTGCCAGAAA	1	15	74.1378
TGTAAGACTTCTGCCAGAAA	1	10	73.1837
TGTAAGACTTCTGCCAGAAA	1	7.5	72.5936
TGTAAGACTTCTGCCAGAAA	1	5	71.7496
TGTAAGACTTCTGCCAGAAA	1	2.5	70.0158
TGTAAGACTTCTGCCAGAAA	1	1	68.808
CGCGCGAGTATTTATAACCT	1	15	75.9349
CGCGCGAGTATTTATAACCT	1	10	75.2148
CGCGCGAGTATTTATAACCT	1	7.5	74.3224
CGCGCGAGTATTTATAACCT	1	5	72.8006
CGCGCGAGTATTTATAACCT	1	2.5	71.6269
CGCGCGAGTATTTATAACCT	1	1	70.8407
TTCTACATCCATCTTAATCCCA	1	20	74.0725
TTCTACATCCATCTTAATCCCA	1	15	73.1836
TTCTACATCCATCTTAATCCCA	1	10	72.2045
TTCTACATCCATCTTAATCCCA	1	7.5	71.8684
TTCTACATCCATCTTAATCCCA	1	5	71.3441
TTCTACATCCATCTTAATCCCA	1	2.5	70.2442
AGACATCCCATACGAGCATCCA	1	20	80.6362
AGACATCCCATACGAGCATCCA	1	15	79.8716
AGACATCCCATACGAGCATCCA	1	10	79.1206
AGACATCCCATACGAGCATCCA	1	7.5	78.4263
AGACATCCCATACGAGCATCCA	1	5	77.7098
AGACATCCCATACGAGCATCCA	1	2.5	76.4999
AGACATCCCATACGAGCATCCA	1	1	75.2142
ACATGACTCATCTTAGCCGGCGAG	1	20	83.7274
ACATGACTCATCTTAGCCGGCGAG	1	15	82.9826
ACATGACTCATCTTAGCCGGCGAG	1	10	82.438
ACATGACTCATCTTAGCCGGCGAG	1	7.5	81.6431
ACATGACTCATCTTAGCCGGCGAG	1	5	81.0439
ACATGACTCATCTTAGCCGGCGAG	1	2.5	79.9429
ACATGACTCATCTTAGCCGGCGAG	1	1	78.3839
CGGGATTTCTGGCATCATTGTCCT	1	20	81.4774
CGGGATTTCTGGCATCATTGTCCT	1	15	80.9966
CGGGATTTCTGGCATCATTGTCCT	1	10	79.9892
CGGGATTTCTGGCATCATTGTCCT	1	2.5	77.9101
CGGGATTTCTGGCATCATTGTCCT	1	1	76.54
TAATTATACGAGTAGTTTCTGTCCTG	1	20	76.9212
TAATTATACGAGTAGTTTCTGTCCTG	1	15	76.2724
TAATTATACGAGTAGTTTCTGTCCTG	1	10	75.4946
TAATTATACGAGTAGTTTCTGTCCTG	1	7.5	75.0187
TAATTATACGAGTAGTTTCTGTCCTG	1	5	74.2195
TAATTATACGAGTAGTTTCTGTCCTG	1	2.5	73.1801
TAATTATACGAGTAGTTTCTGTCCTG	1	1	72.1353
GATTGTATCATCGACATCACACTACC	1	20	79.2541
GATTGTATCATCGACATCACACTACC	1	15	78.589
GATTGTATCATCGACATCACACTACC	1	10	77.7719
GATTGTATCATCGACATCACACTACC	1	7.5	77.3042
GATTGTATCATCGACATCACACTACC	1	5	76.895
GATTGTATCATCGACATCACACTACC	1	2.5	75.4873
GATTGTATCATCGACATCACACTACC	1	1	73.8377
CAAACTTAGTAATCACGCCCAGCAACCA	1	20	83.5325
CAAACTTAGTAATCACGCCCAGCAACCA	1	15	82.8774
CAAACTTAGTAATCACGCCCAGCAACCA	1	10	82.197
CAAACTTAGTAATCACGCCCAGCAACCA	1	7.5	81.7245
CAAACTTAGTAATCACGCCCAGCAACCA	1	5	81.3427
CAAACTTAGTAATCACGCCCAGCAACCA	1	2.5	80.1256
CAAACTTAGTAATCACGCCCAGCAACCA	1	1	78.8946
GATCTCTCTATCATCGTTTATTGGGTAT	1	20	77.8351
GATCTCTCTATCATCGTTTATTGGGTAT	1	15	77.2663
GATCTCTCTATCATCGTTTATTGGGTAT	1	10	76.368
GATCTCTCTATCATCGTTTATTGGGTAT	1	7.5	75.7597
GATCTCTCTATCATCGTTTATTGGGTAT	1	5	75.3725
GATCTCTCTATCATCGTTTATTGGGTAT	1	2.5	74.3863
GATCTCTCTATCATCGTTTATTGGGTAT	1	1	73.4517
TTGTAGTTGACGTTTGTGATTTAGTGAATT	1	20	79.7047
TTGTAGTTGACGTTTGTGATTTAGTGAATT	1	15	79.1482
TTGTAGTTGACGTTTGTGATTTAGTGAATT	1	10	78.6087
TTGTAGTTGACGTTTGTGATTTAGTGAATT	1	7.5	78.0829
TTGTAGTTGACGTTTGTGATTTAGTGAATT	1	5	77.6511
TTGTAGTTGACGTTTGTGATTTAGTGAATT	1	2.5	76.6295
TTGTAGTTGACGTTTGTGATTTAGTGAATT	1	1	75.4233
TTTGGGTTAGTAAGAAGGCAGCAGTTGGGC	1	20	85.0139
TTTGGGTTAGTAAGAAGGCAGCAGTTGGGC	1	15	84.4648
TTTGGGTTAGTAAGAAGGCAGCAGTTGGGC	1	10	83.6689
TTTGGGTTAGTAAGAAGGCAGCAGTTGGGC	1	7.5	83.1575
TTTGGGTTAGTAAGAAGGCAGCAGTTGGGC	1	5	82.7121
TTTGGGTTAGTAAGAAGGCAGCAGTTGGGC	1	2.5	81.8567
TTTGGGTTAGTAAGAAGGCAGCAGTTGGGC	1	1	80.5824
GGACGGCGTT	2	20	65.9591
GGACGGCGTT	2	15	64.8201
GGACGGCGTT	2	10	63.5862
CGGCGCGCTG	2	20	72.6694
CGGCGCGCTG	2	15	71.2368
CGGCGCGCTG	2	10	70.4485
CGGCGCGCTG	2	7.5	68.7386
GGTGGCGTTCTT	2	20	67.7138
GGTGGCGTTCTT	2	15	66.7422
GGTGGCGTTCTT	2	10	65.4044
GGTGGCGTTCTT	2	7.5	64.1998
GGTGGCGTTCTT	2	5	62.0452
GGTGGCGTTCTT	2	2.5	61.9228
TCTACACCGCGA	2	20	68.1744
TCTACACCGCGA	2	15	67.5044
TCTACACCGCGA	2	10	65.6572
TCTACACCGCGA	2	7.5	64.4395
TCTACACCGCGA	2	5	62.0002
ACTGTATCGCCCTA	2	20	70.7281
ACTGTATCGCCCTA	2	15	69.8532
ACTGTATCGCCCTA	2	10	68.2361
ACTGTATCGCCCTA	2	7.5	66.6382
ACTGTATCGCCCTA	2	5	65.1276
ACTGTATCGCCCTA	2	2.5	63.9635
CCGTTGCTGCTAGG	2	20	72.9317
CCGTTGCTGCTAGG	2	15	72.133
CCGTTGCTGCTAGG	2	10	70.8691
CCGTTGCTGCTAGG	2	7.5	69.0864
CCGTTGCTGCTAGG	2	5	67.6551
CCGTTGCTGCTAGG	2	2.5	65.7241
TAGACGCGGCCTCTTTCC	2	20	80.6945
TAGACGCGGCCTCTTTCC	2	15	80.0188
TAGACGCGGCCTCTTTCC	2	10	78.8287
TAGACGCGGCCTCTTTCC	2	7.5	77.8299
TAGACGCGGCCTCTTTCC	2	5	76.3256
TAGACGCGGCCTCTTTCC	2	2.5	75.0219
TAGACGCGGCCTCTTTCC	2	1	74.2903
CTAAACTGTTATAGCCGG	2	20	72.1572
CTAAACTGTTATAGCCGG	2	15	71.3342
CTAAACTGTTATAGCCGG	2	10	70.3385
CTAAACTGTTATAGCCGG	2	7.5	68.8144
CTAAACTGTTATAGCCGG	2	5	67.6114
CTAAACTGTTATAGCCGG	2	2.5	66.3021
TGTAAGACTTCTGCCAGAAA	2	15	74.0178
TGTAAGACTTCTGCCAGAAA	2	10	73.3557
TGTAAGACTTCTGCCAGAAA	2	7.5	72.9603
TGTAAGACTTCTGCCAGAAA	2	5	71.9238
TGTAAGACTTCTGCCAGAAA	2	2.5	70.6692
TGTAAGACTTCTGCCAGAAA	2	1	69.5859
CGCGCGAGTATTTATAACCT	2	15	75.7019
CGCGCGAGTATTTATAACCT	2	10	75.0863
CGCGCGAGTATTTATAACCT	2	7.5	74.504
CGCGCGAGTATTTATAACCT	2	5	73.7649
CGCGCGAGTATTTATAACCT	2	2.5	72.7786
CGCGCGAGTATTTATAACCT	2	1	71.3047
TTCTACATCCATCTTAATCCCA	2	20	74.4893
TTCTACATCCATCTTAATCCCA	2	15	73.5009
TTCTACATCCATCTTAATCCCA	2	10	72.4283
TTCTACATCCATCTTAATCCCA	2	7.5	71.3044
TTCTACATCCATCTTAATCCCA	2	5	70.281
TTCTACATCCATCTTAATCCCA	2	2.5	68.8799
AGACATCCCATACGAGCATCCA	2	20	80.7635
AGACATCCCATACGAGCATCCA	2	15	80.0029
AGACATCCCATACGAGCATCCA	2	10	79.0304
AGACATCCCATACGAGCATCCA	2	7.5	77.9584
AGACATCCCATACGAGCATCCA	2	5	76.9335
AGACATCCCATACGAGCATCCA	2	2.5	75.2199
AGACATCCCATACGAGCATCCA	2	1	74.2361
ACATGACTCATCTTAGCCGGCGAG	2	20	83.7798
ACATGACTCATCTTAGCCGGCGAG	2	15	83.0378
ACATGACTCATCTTAGCCGGCGAG	2	10	82.0742
ACATGACTCATCTTAGCCGGCGAG	2	7.5	81.2803
ACATGACTCATCTTAGCCGGCGAG	2	5	80.1733
ACATGACTCATCTTAGCCGGCGAG	2	2.5	78.9631
ACATGACTCATCTTAGCCGGCGAG	2	1	76.2961
CGGGATTTCTGGCATCATTGTCCT	2	20	81.6264
CGGGATTTCTGGCATCATTGTCCT	2	15	80.9259
CGGGATTTCTGGCATCATTGTCCT	2	10	79.9301
CGGGATTTCTGGCATCATTGTCCT	2	7.5	79.1669
CGGGATTTCTGGCATCATTGTCCT	2	5	78.1754
CGGGATTTCTGGCATCATTGTCCT	2	2.5	76.9229
CGGGATTTCTGGCATCATTGTCCT	2	1	75.8754
TAATTATACGAGTAGTTTCTGTCCTG	2	20	77.149
TAATTATACGAGTAGTTTCTGTCCTG	2	15	76.308
TAATTATACGAGTAGTTTCTGTCCTG	2	10	75.3178
TAATTATACGAGTAGTTTCTGTCCTG	2	7.5	74.6566
TAATTATACGAGTAGTTTCTGTCCTG	2	5	73.3541
TAATTATACGAGTAGTTTCTGTCCTG	2	2.5	72.2107
TAATTATACGAGTAGTTTCTGTCCTG	2	1	71.0548
GATTGTATCATCGACATCACACTACC	2	20	79.2913
GATTGTATCATCGACATCACACTACC	2	15	78.8206
GATTGTATCATCGACATCACACTACC	2	10	77.8069
GATTGTATCATCGACATCACACTACC	2	7.5	76.821
GATTGTATCATCGACATCACACTACC	2	5	75.5096
GATTGTATCATCGACATCACACTACC	2	2.5	74.7122
GATTGTATCATCGACATCACACTACC	2	1	73.4543
CAAACTTAGTAATCACGCCCAGCAACCA	2	20	83.6776
CAAACTTAGTAATCACGCCCAGCAACCA	2	15	83.0293
CAAACTTAGTAATCACGCCCAGCAACCA	2	10	81.9419
CAAACTTAGTAATCACGCCCAGCAACCA	2	7.5	81.2599
CAAACTTAGTAATCACGCCCAGCAACCA	2	5	79.8548
CAAACTTAGTAATCACGCCCAGCAACCA	2	2.5	79.3611
CAAACTTAGTAATCACGCCCAGCAACCA	2	1	78.125
GATCTCTCTATCATCGTTTATTGGGTAT	2	20	77.9623
GATCTCTCTATCATCGTTTATTGGGTAT	2	15	77.2923
GATCTCTCTATCATCGTTTATTGGGTAT	2	10	76.2112
GATCTCTCTATCATCGTTTATTGGGTAT	2	7.5	75.5895
GATCTCTCTATCATCGTTTATTGGGTAT	2	5	74.6058
GATCTCTCTATCATCGTTTATTGGGTAT	2	2.5	73.61
GATCTCTCTATCATCGTTTATTGGGTAT	2	1	72.8728
TTGTAGTTGACGTTTGTGATTTAGTGAATT	2	15	78.9767
TTGTAGTTGACGTTTGTGATTTAGTGAATT	2	10	78.6431
TTGTAGTTGACGTTTGTGATTTAGTGAATT	2	7.5	78.3162
TTGTAGTTGACGTTTGTGATTTAGTGAATT	2	5	77.673
TTGTAGTTGACGTTTGTGATTTAGTGAATT	2	2.5	76.652
TTGTAGTTGACGTTTGTGATTTAGTGAATT	2	1	75.5637
TTTGGGTTAGTAAGAAGGCAGCAGTTGGGC	2	15	84.227
TTTGGGTTAGTAAGAAGGCAGCAGTTGGGC	2	10	83.8248
TTTGGGTTAGTAAGAAGGCAGCAGTTGGGC	2	5	82.7696
TTTGGGTTAGTAAGAAGGCAGCAGTTGGGC	2	2.5	82.0063
TTTGGGTTAGTAAGAAGGCAGCAGTTGGGC	2	1	80.7141
GGACGGCGTT	3	20	65.9643
GGACGGCGTT	3	15	64.3101
GGACGGCGTT	3	10	63.0571
CGGCGCGCTG	3	20	71.4441
CGGCGCGCTG	3	15	70.8021
CGGCGCGCTG	3	10	70.1988
CGGCGCGCTG	3	5	68.0406
CGGCGCGCTG	3	2.5	66.3776
GGTGGCGTTCTT	3	20	67.6398
GGTGGCGTTCTT	3	15	66.4495
GGTGGCGTTCTT	3	10	65.7086
GGTGGCGTTCTT	3	7.5	64.0809
GGTGGCGTTCTT	3	5	63.8441
TCTACACCGCGA	3	20	68.3028
TCTACACCGCGA	3	15	67.6332
TCTACACCGCGA	3	10	65.6526
TCTACACCGCGA	3	7.5	64.2221
TCTACACCGCGA	3	5	62.6785
ACTGTATCGCCCTA	3	20	70.5906
ACTGTATCGCCCTA	3	15	69.3932
ACTGTATCGCCCTA	3	10	68.2693
ACTGTATCGCCCTA	3	7.5	66.5509
ACTGTATCGCCCTA	3	5	65.318
ACTGTATCGCCCTA	3	2.5	63.8464
CCGTTGCTGCTAGG	3	20	72.7959
CCGTTGCTGCTAGG	3	15	71.784
CCGTTGCTGCTAGG	3	10	70.4315
CCGTTGCTGCTAGG	3	7.5	69.0195
CCGTTGCTGCTAGG	3	5	68.086
CCGTTGCTGCTAGG	3	2.5	66.0378
TAGACGCGGCCTCTTTCC	3	20	80.7146
TAGACGCGGCCTCTTTCC	3	15	79.7331
TAGACGCGGCCTCTTTCC	3	10	78.5264
TAGACGCGGCCTCTTTCC	3	7.5	77.6421
TAGACGCGGCCTCTTTCC	3	5	76.5317
TAGACGCGGCCTCTTTCC	3	2.5	74.4678
TAGACGCGGCCTCTTTCC	3	1	73.4267
CTAAACTGTTATAGCCGG	3	20	72.0052
CTAAACTGTTATAGCCGG	3	15	71.0941
CTAAACTGTTATAGCCGG	3	10	69.782
CTAAACTGTTATAGCCGG	3	7.5	68.6546
CTAAACTGTTATAGCCGG	3	5	67.6365
CTAAACTGTTATAGCCGG	3	2.5	66.2069
TGTAAGACTTCTGCCAGAAA	3	15	73.8668
TGTAAGACTTCTGCCAGAAA	3	10	73.2141
TGTAAGACTTCTGCCAGAAA	3	7.5	72.5184
TGTAAGACTTCTGCCAGAAA	3	5	71.7816
TGTAAGACTTCTGCCAGAAA	3	2.5	70.5425
TGTAAGACTTCTGCCAGAAA	3	1	68.7316
CGCGCGAGTATTTATAACCT	3	15	75.6856
CGCGCGAGTATTTATAACCT	3	10	75.0608
CGCGCGAGTATTTATAACCT	3	7.5	74.7621
CGCGCGAGTATTTATAACCT	3	5	73.6138
CGCGCGAGTATTTATAACCT	3	2.5	72.3323
CGCGCGAGTATTTATAACCT	3	1	71.467
TTCTACATCCATCTTAATCCCA	3	20	74.4885
TTCTACATCCATCTTAATCCCA	3	15	73.6133
TTCTACATCCATCTTAATCCCA	3	10	72.3297
TTCTACATCCATCTTAATCCCA	3	7.5	71.309
TTCTACATCCATCTTAATCCCA	3	5	70.2808
TTCTACATCCATCTTAATCCCA	3	2.5	69.1631
AGACATCCCATACGAGCATCCA	3	20	80.7169
AGACATCCCATACGAGCATCCA	3	15	80.0437
AGACATCCCATACGAGCATCCA	3	10	78.984
AGACATCCCATACGAGCATCCA	3	7.5	77.8742
AGACATCCCATACGAGCATCCA	3	5	76.7365
AGACATCCCATACGAGCATCCA	3	2.5	75.5165
ACATGACTCATCTTAGCCGGCGAG	3	20	83.4003
ACATGACTCATCTTAGCCGGCGAG	3	15	82.7571
ACATGACTCATCTTAGCCGGCGAG	3	10	82.1031
ACATGACTCATCTTAGCCGGCGAG	3	7.5	81.828
ACATGACTCATCTTAGCCGGCGAG	3	5	80.8206
ACATGACTCATCTTAGCCGGCGAG	3	2.5	79.8171
CGGGATTTCTGGCATCATTGTCCT	3	20	81.6592
CGGGATTTCTGGCATCATTGTCCT	3	15	80.871
CGGGATTTCTGGCATCATTGTCCT	3	10	79.873
CGGGATTTCTGGCATCATTGTCCT	3	7.5	79.0055
CGGGATTTCTGGCATCATTGTCCT	3	5	78.2055
CGGGATTTCTGGCATCATTGTCCT	3	2.5	77.135
TAATTATACGAGTAGTTTCTGTCCTG	3	20	77.06
TAATTATACGAGTAGTTTCTGTCCTG	3	15	76.2105
TAATTATACGAGTAGTTTCTGTCCTG	3	10	75.3288
TAATTATACGAGTAGTTTCTGTCCTG	3	7.5	74.3579
TAATTATACGAGTAGTTTCTGTCCTG	3	5	73.3539
TAATTATACGAGTAGTTTCTGTCCTG	3	2.5	72.2104
TAATTATACGAGTAGTTTCTGTCCTG	3	1	71.4656
GATTGTATCATCGACATCACACTACC	3	20	79.3231
GATTGTATCATCGACATCACACTACC	3	15	78.6451
GATTGTATCATCGACATCACACTACC	3	10	77.6216
GATTGTATCATCGACATCACACTACC	3	7.5	76.7265
GATTGTATCATCGACATCACACTACC	3	5	75.911
GATTGTATCATCGACATCACACTACC	3	2.5	74.6969
GATTGTATCATCGACATCACACTACC	3	1	73.8743
CAAACTTAGTAATCACGCCCAGCAACCA	3	20	83.5882
CAAACTTAGTAATCACGCCCAGCAACCA	3	15	82.8501
CAAACTTAGTAATCACGCCCAGCAACCA	3	10	82.0708
CAAACTTAGTAATCACGCCCAGCAACCA	3	7.5	81.3021
CAAACTTAGTAATCACGCCCAGCAACCA	3	5	80.5202
CAAACTTAGTAATCACGCCCAGCAACCA	3	2.5	79.3935
CAAACTTAGTAATCACGCCCAGCAACCA	3	1	78.1358
GATCTCTCTATCATCGTTTATTGGGTAT	3	20	77.8772
GATCTCTCTATCATCGTTTATTGGGTAT	3	15	77.1982
GATCTCTCTATCATCGTTTATTGGGTAT	3	10	76.306
GATCTCTCTATCATCGTTTATTGGGTAT	3	7.5	75.4
GATCTCTCTATCATCGTTTATTGGGTAT	3	5	74.6117
GATCTCTCTATCATCGTTTATTGGGTAT	3	2.5	73.7148
TTGTAGTTGACGTTTGTGATTTAGTGAATT	3	15	78.9104
TTGTAGTTGACGTTTGTGATTTAGTGAATT	3	10	78.6708
TTGTAGTTGACGTTTGTGATTTAGTGAATT	3	7.5	78.3406
TTGTAGTTGACGTTTGTGATTTAGTGAATT	3	5	77.5873
TTGTAGTTGACGTTTGTGATTTAGTGAATT	3	2.5	76.5594
TTGTAGTTGACGTTTGTGATTTAGTGAATT	3	1	75.6559
TTTGGGTTAGTAAGAAGGCAGCAGTTGGGC	3	15	84.1421
TTTGGGTTAGTAAGAAGGCAGCAGTTGGGC	3	10	83.8396
TTTGGGTTAGTAAGAAGGCAGCAGTTGGGC	3	7.5	83.4252
TTTGGGTTAGTAAGAAGGCAGCAGTTGGGC	3	5	82.7794
TTTGGGTTAGTAAGAAGGCAGCAGTTGGGC	3	2.5	81.9354
TTTGGGTTAGTAAGAAGGCAGCAGTTGGGC	3	1	80.9567
GGACGGCGTT	4	20	65.674
GGACGGCGTT	4	15	65.1153
GGACGGCGTT	4	10	63.6821
CGGCGCGCTG	4	10	70.4606
CGGCGCGCTG	4	7.5	69.2492
CGGCGCGCTG	4	5	68.4154
GGTGGCGTTCTT	4	20	67.5283
GGTGGCGTTCTT	4	15	66.2433
GGTGGCGTTCTT	4	10	65.6111
GGTGGCGTTCTT	4	7.5	65.2037
GGTGGCGTTCTT	4	5	63.4589
TCTACACCGCGA	4	20	68.0881
TCTACACCGCGA	4	15	67.5237
TCTACACCGCGA	4	10	66.1524
TCTACACCGCGA	4	7.5	64.6379
TCTACACCGCGA	4	5	62.8065
ACTGTATCGCCCTA	4	20	70.4495
ACTGTATCGCCCTA	4	15	69.5636
ACTGTATCGCCCTA	4	10	68.6458
ACTGTATCGCCCTA	4	7.5	66.5404
ACTGTATCGCCCTA	4	5	65.4261
ACTGTATCGCCCTA	4	2.5	64.2718
CCGTTGCTGCTAGG	4	20	72.7412
CCGTTGCTGCTAGG	4	15	71.7317
CCGTTGCTGCTAGG	4	10	70.3958
CCGTTGCTGCTAGG	4	7.5	69.3956
CCGTTGCTGCTAGG	4	5	67.8671
CCGTTGCTGCTAGG	4	2.5	65.7362
TAGACGCGGCCTCTTTCC	4	20	80.8056
TAGACGCGGCCTCTTTCC	4	15	79.8152
TAGACGCGGCCTCTTTCC	4	10	78.3284
TAGACGCGGCCTCTTTCC	4	7.5	77.3606
TAGACGCGGCCTCTTTCC	4	5	76.5627
TAGACGCGGCCTCTTTCC	4	2.5	74.7272
TAGACGCGGCCTCTTTCC	4	1	74.0045
CTAAACTGTTATAGCCGG	4	20	72.064
CTAAACTGTTATAGCCGG	4	15	71.1379
CTAAACTGTTATAGCCGG	4	10	69.855
CTAAACTGTTATAGCCGG	4	7.5	68.6236
CTAAACTGTTATAGCCGG	4	5	67.9268
CTAAACTGTTATAGCCGG	4	2.5	66.3063
TGTAAGACTTCTGCCAGAAA	4	15	73.9306
TGTAAGACTTCTGCCAGAAA	4	10	73.4736
TGTAAGACTTCTGCCAGAAA	4	7.5	72.5596
TGTAAGACTTCTGCCAGAAA	4	5	71.735
TGTAAGACTTCTGCCAGAAA	4	2.5	70.69
CGCGCGAGTATTTATAACCT	4	15	75.5294
CGCGCGAGTATTTATAACCT	4	10	75.0092
CGCGCGAGTATTTATAACCT	4	7.5	74.5171
CGCGCGAGTATTTATAACCT	4	5	73.5766
CGCGCGAGTATTTATAACCT	4	2.5	72.2939
CGCGCGAGTATTTATAACCT	4	1	71.2175
TTCTACATCCATCTTAATCCCA	4	20	74.4115
TTCTACATCCATCTTAATCCCA	4	15	73.636
TTCTACATCCATCTTAATCCCA	4	10	72.2512
TTCTACATCCATCTTAATCCCA	4	7.5	71.5287
TTCTACATCCATCTTAATCCCA	4	5	70.3972
TTCTACATCCATCTTAATCCCA	4	2.5	68.8892
AGACATCCCATACGAGCATCCA	4	20	80.796
AGACATCCCATACGAGCATCCA	4	15	80.0218
AGACATCCCATACGAGCATCCA	4	10	79.0629
AGACATCCCATACGAGCATCCA	4	7.5	77.8743
AGACATCCCATACGAGCATCCA	4	5	76.7503
AGACATCCCATACGAGCATCCA	4	2.5	75.3391
AGACATCCCATACGAGCATCCA	4	1	74.5578
ACATGACTCATCTTAGCCGGCGAG	4	20	83.8706
ACATGACTCATCTTAGCCGGCGAG	4	15	83.0367
ACATGACTCATCTTAGCCGGCGAG	4	10	82.0925
ACATGACTCATCTTAGCCGGCGAG	4	7.5	81.3961
ACATGACTCATCTTAGCCGGCGAG	4	5	80.2961
ACATGACTCATCTTAGCCGGCGAG	4	2.5	79.1755
ACATGACTCATCTTAGCCGGCGAG	4	1	77.9195
CGGGATTTCTGGCATCATTGTCCT	4	20	81.6324
CGGGATTTCTGGCATCATTGTCCT	4	15	81.0452
CGGGATTTCTGGCATCATTGTCCT	4	10	80.1553
CGGGATTTCTGGCATCATTGTCCT	4	7.5	79.2946
CGGGATTTCTGGCATCATTGTCCT	4	5	78.2025
CGGGATTTCTGGCATCATTGTCCT	4	2.5	77.0298
CGGGATTTCTGGCATCATTGTCCT	4	1	75.5986
TAATTATACGAGTAGTTTCTGTCCTG	4	20	77.0511
TAATTATACGAGTAGTTTCTGTCCTG	4	15	76.3185
TAATTATACGAGTAGTTTCTGTCCTG	4	10	75.3366
TAATTATACGAGTAGTTTCTGTCCTG	4	7.5	74.4732
TAATTATACGAGTAGTTTCTGTCCTG	4	5	73.3674
TAATTATACGAGTAGTTTCTGTCCTG	4	2.5	72.3265
TAATTATACGAGTAGTTTCTGTCCTG	4	1	71.2777
GATTGTATCATCGACATCACACTACC	4	20	79.3978
GATTGTATCATCGACATCACACTACC	4	15	78.7279
GATTGTATCATCGACATCACACTACC	4	10	77.9123
GATTGTATCATCGACATCACACTACC	4	7.5	76.8399
GATTGTATCATCGACATCACACTACC	4	5	75.8326
GATTGTATCATCGACATCACACTACC	4	2.5	74.7358
GATTGTATCATCGACATCACACTACC	4	1	73.5921
CAAACTTAGTAATCACGCCCAGCAACCA	4	20	83.5666
CAAACTTAGTAATCACGCCCAGCAACCA	4	15	82.9319
CAAACTTAGTAATCACGCCCAGCAACCA	4	10	82.1536
CAAACTTAGTAATCACGCCCAGCAACCA	4	7.5	81.3757
CAAACTTAGTAATCACGCCCAGCAACCA	4	5	80.4875
CAAACTTAGTAATCACGCCCAGCAACCA	4	2.5	79.2769
CAAACTTAGTAATCACGCCCAGCAACCA	4	1	78.0373
GATCTCTCTATCATCGTTTATTGGGTAT	4	20	77.9815
GATCTCTCTATCATCGTTTATTGGGTAT	4	15	77.2003
GATCTCTCTATCATCGTTTATTGGGTAT	4	10	76.2183
GATCTCTCTATCATCGTTTATTGGGTAT	4	7.5	75.313
GATCTCTCTATCATCGTTTATTGGGTAT	4	5	74.6297
GATCTCTCTATCATCGTTTATTGGGTAT	4	2.5	73.8347
GATCTCTCTATCATCGTTTATTGGGTAT	4	1	72.9002
TTGTAGTTGACGTTTGTGATTTAGTGAATT	4	15	78.8939
TTGTAGTTGACGTTTGTGATTTAGTGAATT	4	10	78.66
TTGTAGTTGACGTTTGTGATTTAGTGAATT	4	7.5	78.225
TTGTAGTTGACGTTTGTGATTTAGTGAATT	4	5	77.5817
TTGTAGTTGACGTTTGTGATTTAGTGAATT	4	2.5	76.6624
TTGTAGTTGACGTTTGTGATTTAGTGAATT	4	1	75.6758
TTTGGGTTAGTAAGAAGGCAGCAGTTGGGC	4	15	84.1126
TTTGGGTTAGTAAGAAGGCAGCAGTTGGGC	4	10	83.8159
TTTGGGTTAGTAAGAAGGCAGCAGTTGGGC	4	7.5	83.5972
TTTGGGTTAGTAAGAAGGCAGCAGTTGGGC	4	5	82.8687
TTTGGGTTAGTAAGAAGGCAGCAGTTGGGC	4	2.5	82.1052
TTTGGGTTAGTAAGAAGGCAGCAGTTGGGC	4	1	80.8329

## Sheet: PS-PO
included_Tms_in_analysis_pspo
Sequence	Rep	Conc (uM)	Tm (Celsius)
CTGTAAGGCGATATGTT	1	20	63.3758
CTGTAAGGCGATATGTT	1	15	62.5171
CTGTAAGGCGATATGTT	1	10	61.3578
CTGTAAGGCGATATGTT	1	7.5	60.515
CTGTAAGGCGATATGTT	1	5	59.6099
CTGTAAGGCGATATGTT	1	2.5	57.2424
CTGTAAGGCGATATGTT	1	1	54.0428
CTGTAAGGCGATATGTT	2	20	63.4308
CTGTAAGGCGATATGTT	2	15	62.5561
CTGTAAGGCGATATGTT	2	10	61.4027
CTGTAAGGCGATATGTT	2	7.5	60.6614
CTGTAAGGCGATATGTT	2	5	59.6656
CTGTAAGGCGATATGTT	2	2.5	57.3924
CTGTAAGGCGATATGTT	2	1	53.8062
CTGTAAGGCGATATGTT	3	20	63.328
CTGTAAGGCGATATGTT	3	15	62.6562
CTGTAAGGCGATATGTT	3	10	61.4005
CTGTAAGGCGATATGTT	3	7.5	60.66
CTGTAAGGCGATATGTT	3	5	59.6553
CTGTAAGGCGATATGTT	3	2.5	57.5876
CTGTAAGGCGATATGTT	3	1	54.5026
CTGTAAGGCGATATGTT	4	20	63.3297
CTGTAAGGCGATATGTT	4	15	62.7543
CTGTAAGGCGATATGTT	4	10	61.2964
CTGTAAGGCGATATGTT	4	7.5	60.3628
CTGTAAGGCGATATGTT	4	5	59.6536
CTGTAAGGCGATATGTT	4	2.5	57.5947
CTGTAAGGCGATATGTT	4	1	54.4045
TGCCATGTTGAAAACC	1	20	62.1817
TGCCATGTTGAAAACC	1	15	61.3577
TGCCATGTTGAAAACC	1	10	60.2036
TGCCATGTTGAAAACC	1	7.5	59.4755
TGCCATGTTGAAAACC	1	5	58.4245
TGCCATGTTGAAAACC	1	2.5	55.9588
TGCCATGTTGAAAACC	2	20	62.3271
TGCCATGTTGAAAACC	2	15	61.4026
TGCCATGTTGAAAACC	2	10	60.4523
TGCCATGTTGAAAACC	2	7.5	59.616
TGCCATGTTGAAAACC	2	5	58.3849
TGCCATGTTGAAAACC	2	2.5	56.3192
TGCCATGTTGAAAACC	3	20	62.2249
TGCCATGTTGAAAACC	3	15	61.4005
TGCCATGTTGAAAACC	3	10	60.4557
TGCCATGTTGAAAACC	3	7.5	59.4145
TGCCATGTTGAAAACC	3	5	58.2715
TGCCATGTTGAAAACC	3	2.5	56.4133
TGCCATGTTGAAAACC	4	20	62.3244
TGCCATGTTGAAAACC	4	15	61.5963
TGCCATGTTGAAAACC	4	10	60.248
TGCCATGTTGAAAACC	4	7.5	59.6143
TGCCATGTTGAAAACC	4	5	58.3789
TGCCATGTTGAAAACC	4	2.5	56.2083
TATTCTGCCAATGGAAC	1	20	62.2329
TATTCTGCCAATGGAAC	1	15	61.2202
TATTCTGCCAATGGAAC	1	10	60.0511
TATTCTGCCAATGGAAC	1	7.5	59.4405
TATTCTGCCAATGGAAC	1	5	58.2804
TATTCTGCCAATGGAAC	1	2.5	56.0282
TATTCTGCCAATGGAAC	2	20	62.1912
TATTCTGCCAATGGAAC	2	15	61.364
TATTCTGCCAATGGAAC	2	10	60.304
TATTCTGCCAATGGAAC	2	7.5	59.5812
TATTCTGCCAATGGAAC	2	5	58.2336
TATTCTGCCAATGGAAC	2	2.5	56.1876
TATTCTGCCAATGGAAC	2	1	52.9016
TATTCTGCCAATGGAAC	3	20	62.2741
TATTCTGCCAATGGAAC	3	15	61.2575
TATTCTGCCAATGGAAC	3	10	60.2922
TATTCTGCCAATGGAAC	3	7.5	59.3794
TATTCTGCCAATGGAAC	3	5	58.3301
TATTCTGCCAATGGAAC	3	2.5	56.2813
TATTCTGCCAATGGAAC	4	20	62.3808
TATTCTGCCAATGGAAC	4	15	61.2574
TATTCTGCCAATGGAAC	4	10	60.1958
TATTCTGCCAATGGAAC	4	7.5	59.4846
TATTCTGCCAATGGAAC	4	5	58.4313
TATTCTGCCAATGGAAC	4	2.5	56.2725
GGTTGCGGTGGCCAAC	1	20	62.4176
GGTTGCGGTGGCCAAC	1	15	61.5157
GGTTGCGGTGGCCAAC	1	10	60.7275
GGTTGCGGTGGCCAAC	1	7.5	60.1806
GGTTGCGGTGGCCAAC	1	5	59.4554
GGTTGCGGTGGCCAAC	2	20	62.556
GGTTGCGGTGGCCAAC	2	15	61.7605
GGTTGCGGTGGCCAAC	2	10	60.885
GGTTGCGGTGGCCAAC	2	7.5	60.0404
GGTTGCGGTGGCCAAC	2	5	59.3066
GGTTGCGGTGGCCAAC	3	20	62.1563
GGTTGCGGTGGCCAAC	3	15	61.5601
GGTTGCGGTGGCCAAC	3	10	60.4706
GGTTGCGGTGGCCAAC	3	7.5	59.7266
GGTTGCGGTGGCCAAC	3	5	59.0963
GGTTGCGGTGGCCAAC	4	20	61.566
GGTTGCGGTGGCCAAC	4	15	61.2582
GGTTGCGGTGGCCAAC	4	10	60.3697
GGTTGCGGTGGCCAAC	4	7.5	59.6262
GGTTGCGGTGGCCAAC	4	5	59.098
CGACATGTATGGCACAG	1	20	66.3556
CGACATGTATGGCACAG	1	15	65.5461
CGACATGTATGGCACAG	1	10	64.5121
CGACATGTATGGCACAG	1	7.5	63.6948
CGACATGTATGGCACAG	1	5	62.6664
CGACATGTATGGCACAG	1	2.5	60.7043
CGACATGTATGGCACAG	1	1	58.1563
CGACATGTATGGCACAG	2	20	66.4064
CGACATGTATGGCACAG	2	15	65.6865
CGACATGTATGGCACAG	2	10	64.5648
CGACATGTATGGCACAG	2	7.5	63.8434
CGACATGTATGGCACAG	2	5	62.8283
CGACATGTATGGCACAG	2	2.5	60.7703
CGACATGTATGGCACAG	2	1	58.8198
CGACATGTATGGCACAG	3	20	66.3033
CGACATGTATGGCACAG	3	15	65.4897
CGACATGTATGGCACAG	3	10	64.5521
CGACATGTATGGCACAG	3	7.5	63.8405
CGACATGTATGGCACAG	3	5	62.7191
CGACATGTATGGCACAG	3	2.5	60.9521
CGACATGTATGGCACAG	3	1	58.3187
CGACATGTATGGCACAG	4	20	66.3086
CGACATGTATGGCACAG	4	15	65.4965
CGACATGTATGGCACAG	4	10	64.5588
CGACATGTATGGCACAG	4	7.5	63.7452
CGACATGTATGGCACAG	4	5	62.6254
CGACATGTATGGCACAG	4	2.5	60.855
CGACATGTATGGCACAG	4	1	58.2148
CTCGGAGGCCCCATTTA	1	20	70.9663
CTCGGAGGCCCCATTTA	1	15	69.9531
CTCGGAGGCCCCATTTA	1	10	68.5551
CTCGGAGGCCCCATTTA	1	7.5	67.6318
CTCGGAGGCCCCATTTA	1	5	66.313
CTCGGAGGCCCCATTTA	1	2.5	63.8825
CTCGGAGGCCCCATTTA	2	20	70.9854
CTCGGAGGCCCCATTTA	2	15	70.1786
CTCGGAGGCCCCATTTA	2	10	68.8703
CTCGGAGGCCCCATTTA	2	7.5	67.9407
CTCGGAGGCCCCATTTA	2	5	66.6244
CTCGGAGGCCCCATTTA	2	2.5	63.9931
CTCGGAGGCCCCATTTA	2	1	61.007
CTCGGAGGCCCCATTTA	3	20	70.7057
CTCGGAGGCCCCATTTA	3	15	69.9888
CTCGGAGGCCCCATTTA	3	10	68.6805
CTCGGAGGCCCCATTTA	3	7.5	67.5545
CTCGGAGGCCCCATTTA	3	5	66.3257
CTCGGAGGCCCCATTTA	3	2.5	63.7006
CTCGGAGGCCCCATTTA	3	1	60.417
CTCGGAGGCCCCATTTA	4	20	70.994
CTCGGAGGCCCCATTTA	4	15	69.7672
CTCGGAGGCCCCATTTA	4	10	68.5931
CTCGGAGGCCCCATTTA	4	7.5	67.3993
CTCGGAGGCCCCATTTA	4	5	66.0571
CTCGGAGGCCCCATTTA	4	2.5	63.0177
CTCGGAGGCCCCATTTA	4	1	60.1587
CCGCTCAGAGTAGAGA	1	20	65.966
CCGCTCAGAGTAGAGA	1	15	64.9774
CCGCTCAGAGTAGAGA	1	10	63.7366
CCGCTCAGAGTAGAGA	1	7.5	62.9142
CCGCTCAGAGTAGAGA	1	5	61.8754
CCGCTCAGAGTAGAGA	1	2.5	59.7281
CCGCTCAGAGTAGAGA	2	20	65.9808
CCGCTCAGAGTAGAGA	2	15	65.1776
CCGCTCAGAGTAGAGA	2	10	64.049
CCGCTCAGAGTAGAGA	2	7.5	63.1304
CCGCTCAGAGTAGAGA	2	5	61.9901
CCGCTCAGAGTAGAGA	2	2.5	59.8312
CCGCTCAGAGTAGAGA	2	1	56.8338
CCGCTCAGAGTAGAGA	3	20	66.0779
CCGCTCAGAGTAGAGA	3	15	65.0859
CCGCTCAGAGTAGAGA	3	10	63.9538
CCGCTCAGAGTAGAGA	3	7.5	63.132
CCGCTCAGAGTAGAGA	3	5	61.7912
CCGCTCAGAGTAGAGA	3	2.5	59.5295
CCGCTCAGAGTAGAGA	3	1	56.7396
CCGCTCAGAGTAGAGA	4	20	65.7516
CCGCTCAGAGTAGAGA	4	15	64.9577
CCGCTCAGAGTAGAGA	4	10	63.7987
CCGCTCAGAGTAGAGA	4	7.5	62.9946
CCGCTCAGAGTAGAGA	4	5	61.6823
CCGCTCAGAGTAGAGA	4	2.5	59.5847
CCGCTCAGAGTAGAGA	4	1	56.7589
AATGAGGAGTGAAATGG	1	20	63.3581
AATGAGGAGTGAAATGG	1	15	62.4445
AATGAGGAGTGAAATGG	1	10	61.187
AATGAGGAGTGAAATGG	1	7.5	60.4718
AATGAGGAGTGAAATGG	1	5	59.3372
AATGAGGAGTGAAATGG	1	2.5	57.0947
AATGAGGAGTGAAATGG	2	20	63.3651
AATGAGGAGTGAAATGG	2	15	62.4549
AATGAGGAGTGAAATGG	2	10	61.2977
AATGAGGAGTGAAATGG	2	7.5	60.4818
AATGAGGAGTGAAATGG	2	5	59.3357
AATGAGGAGTGAAATGG	2	2.5	57.282
AATGAGGAGTGAAATGG	2	1	54.5044
AATGAGGAGTGAAATGG	3	20	63.1725
AATGAGGAGTGAAATGG	3	15	62.3657
AATGAGGAGTGAAATGG	3	10	61.3018
AATGAGGAGTGAAATGG	3	7.5	60.2933
AATGAGGAGTGAAATGG	3	5	59.2423
AATGAGGAGTGAAATGG	3	2.5	57.1836
AATGAGGAGTGAAATGG	3	1	54.1036
AATGAGGAGTGAAATGG	4	20	63.2198
AATGAGGAGTGAAATGG	4	15	62.4566
AATGAGGAGTGAAATGG	4	10	61.2985
AATGAGGAGTGAAATGG	4	7.5	60.453
AATGAGGAGTGAAATGG	4	5	59.3523
AATGAGGAGTGAAATGG	4	2.5	57.5958
GCTGAACTAACCACCA	1	20	64.1223
GCTGAACTAACCACCA	1	15	63.2373
GCTGAACTAACCACCA	1	10	62.0536
GCTGAACTAACCACCA	1	7.5	61.3198
GCTGAACTAACCACCA	1	5	60.0929
GCTGAACTAACCACCA	1	2.5	57.7175
GCTGAACTAACCACCA	2	20	64.2357
GCTGAACTAACCACCA	2	15	63.5394
GCTGAACTAACCACCA	2	10	62.2664
GCTGAACTAACCACCA	2	7.5	61.4311
GCTGAACTAACCACCA	2	5	60.2047
GCTGAACTAACCACCA	2	2.5	57.9093
GCTGAACTAACCACCA	2	1	55.1685
GCTGAACTAACCACCA	3	20	64.1367
GCTGAACTAACCACCA	3	15	63.2535
GCTGAACTAACCACCA	3	10	62.0716
GCTGAACTAACCACCA	3	7.5	61.3355
GCTGAACTAACCACCA	3	5	60.1015
GCTGAACTAACCACCA	3	2.5	57.7141
GCTGAACTAACCACCA	3	1	55.0667
GCTGAACTAACCACCA	4	20	64.106
GCTGAACTAACCACCA	4	15	63.294
GCTGAACTAACCACCA	4	10	62.1493
GCTGAACTAACCACCA	4	7.5	61.2231
GCTGAACTAACCACCA	4	5	60.0795
GCTGAACTAACCACCA	4	2.5	57.9187
CCACTAGCGGCGCCGTT	1	20	77.1567
CCACTAGCGGCGCCGTT	1	15	76.1309
CCACTAGCGGCGCCGTT	1	10	75.2439
CCACTAGCGGCGCCGTT	1	7.5	74.4793
CCACTAGCGGCGCCGTT	1	5	73.0717
CCACTAGCGGCGCCGTT	1	2.5	70.7016
CCACTAGCGGCGCCGTT	2	20	77.4698
CCACTAGCGGCGCCGTT	2	15	76.4345
CCACTAGCGGCGCCGTT	2	10	75.3623
CCACTAGCGGCGCCGTT	2	7.5	74.4924
CCACTAGCGGCGCCGTT	2	5	73.2862
CCACTAGCGGCGCCGTT	2	2.5	71.3354
CCACTAGCGGCGCCGTT	2	1	67.9691
CCACTAGCGGCGCCGTT	3	20	77.2947
CCACTAGCGGCGCCGTT	3	15	76.3593
CCACTAGCGGCGCCGTT	3	10	75.2668
CCACTAGCGGCGCCGTT	3	7.5	74.29
CCACTAGCGGCGCCGTT	3	5	72.9867
CCACTAGCGGCGCCGTT	3	2.5	70.4287
CCACTAGCGGCGCCGTT	3	1	67.1729
CCACTAGCGGCGCCGTT	4	20	77.2648
CCACTAGCGGCGCCGTT	4	15	76.5656
CCACTAGCGGCGCCGTT	4	10	75.2657
CCACTAGCGGCGCCGTT	4	7.5	74.0684
CCACTAGCGGCGCCGTT	4	5	72.6534
CCACTAGCGGCGCCGTT	4	2.5	70.8262
GAGGCAGCCGCGACCTG	1	20	78.7362
GAGGCAGCCGCGACCTG	1	15	77.9816
GAGGCAGCCGCGACCTG	1	10	76.8318
GAGGCAGCCGCGACCTG	1	7.5	75.8275
GAGGCAGCCGCGACCTG	1	5	74.4952
GAGGCAGCCGCGACCTG	2	20	78.6618
GAGGCAGCCGCGACCTG	2	15	77.9074
GAGGCAGCCGCGACCTG	2	10	76.86
GAGGCAGCCGCGACCTG	2	7.5	76.0281
GAGGCAGCCGCGACCTG	2	5	74.6853
GAGGCAGCCGCGACCTG	3	20	78.6502
GAGGCAGCCGCGACCTG	3	15	78.0001
GAGGCAGCCGCGACCTG	3	10	76.948
GAGGCAGCCGCGACCTG	3	7.5	76.1366
GAGGCAGCCGCGACCTG	3	5	74.4074
GAGGCAGCCGCGACCTG	3	2.5	72.1098
GAGGCAGCCGCGACCTG	4	20	78.3938
GAGGCAGCCGCGACCTG	4	15	77.8963
GAGGCAGCCGCGACCTG	4	10	76.8729
GAGGCAGCCGCGACCTG	4	7.5	75.5961
GAGGCAGCCGCGACCTG	4	5	73.891
GAGGCAGCCGCGACCTG	4	2.5	71.9356
AGAGCGCCCTGCTGCC	1	20	75.6664
AGAGCGCCCTGCTGCC	1	15	74.847
AGAGCGCCCTGCTGCC	1	10	73.7685
AGAGCGCCCTGCTGCC	1	7.5	72.8641
AGAGCGCCCTGCTGCC	1	5	71.0269
AGAGCGCCCTGCTGCC	1	2.5	68.5096
AGAGCGCCCTGCTGCC	2	20	75.8634
AGAGCGCCCTGCTGCC	2	15	74.7503
AGAGCGCCCTGCTGCC	2	10	73.6823
AGAGCGCCCTGCTGCC	2	7.5	72.7833
AGAGCGCCCTGCTGCC	2	5	71.5473
AGAGCGCCCTGCTGCC	2	2.5	69.4086
AGAGCGCCCTGCTGCC	3	20	75.577
AGAGCGCCCTGCTGCC	3	15	74.961
AGAGCGCCCTGCTGCC	3	10	73.6811
AGAGCGCCCTGCTGCC	3	7.5	72.874
AGAGCGCCCTGCTGCC	3	5	71.6257
AGAGCGCCCTGCTGCC	3	2.5	69.1687
AGAGCGCCCTGCTGCC	4	20	75.7054
AGAGCGCCCTGCTGCC	4	15	74.7463
AGAGCGCCCTGCTGCC	4	10	73.2582
AGAGCGCCCTGCTGCC	4	7.5	72.1746
AGAGCGCCCTGCTGCC	4	5	71.177
AGAGCGCCCTGCTGCC	4	2.5	69.1174
GATGCCGCAGCGACCTG	1	20	76.2522
GATGCCGCAGCGACCTG	1	15	75.4463
GATGCCGCAGCGACCTG	1	10	74.4599
GATGCCGCAGCGACCTG	1	7.5	73.4612
GATGCCGCAGCGACCTG	1	5	72.3332
GATGCCGCAGCGACCTG	2	20	76.5645
GATGCCGCAGCGACCTG	2	15	75.6494
GATGCCGCAGCGACCTG	2	10	74.4589
GATGCCGCAGCGACCTG	2	7.5	73.3647
GATGCCGCAGCGACCTG	2	5	72.2353
GATGCCGCAGCGACCTG	2	2.5	69.7063
GATGCCGCAGCGACCTG	3	20	76.463
GATGCCGCAGCGACCTG	3	15	75.76
GATGCCGCAGCGACCTG	3	10	74.5728
GATGCCGCAGCGACCTG	3	7.5	73.5743
GATGCCGCAGCGACCTG	3	5	72.2357
GATGCCGCAGCGACCTG	3	2.5	69.7694
GATGCCGCAGCGACCTG	3	1	67.1018
GATGCCGCAGCGACCTG	4	20	76.6486
GATGCCGCAGCGACCTG	4	15	75.6564
GATGCCGCAGCGACCTG	4	10	74.22
GATGCCGCAGCGACCTG	4	7.5	72.9415
GATGCCGCAGCGACCTG	4	5	71.819
GATGCCGCAGCGACCTG	4	2.5	69.7934
AACGAATGTCAGCAATT	1	20	64.4349
AACGAATGTCAGCAATT	1	15	63.5551
AACGAATGTCAGCAATT	1	10	62.2681
AACGAATGTCAGCAATT	1	7.5	61.4432
AACGAATGTCAGCAATT	1	5	60.2092
AACGAATGTCAGCAATT	1	2.5	58.2253
AACGAATGTCAGCAATT	2	20	64.3302
AACGAATGTCAGCAATT	2	15	63.6429
AACGAATGTCAGCAATT	2	10	62.463
AACGAATGTCAGCAATT	2	7.5	61.5332
AACGAATGTCAGCAATT	2	5	60.4054
AACGAATGTCAGCAATT	2	2.5	58.3128
AACGAATGTCAGCAATT	2	1	55.2585
AACGAATGTCAGCAATT	3	20	64.6007
AACGAATGTCAGCAATT	3	15	63.9168
AACGAATGTCAGCAATT	3	10	62.6364
AACGAATGTCAGCAATT	3	7.5	61.9054
AACGAATGTCAGCAATT	3	5	60.6768
AACGAATGTCAGCAATT	3	2.5	58.5844
AACGAATGTCAGCAATT	3	1	56.1146
AACGAATGTCAGCAATT	4	20	64.4583
AACGAATGTCAGCAATT	4	15	63.653
AACGAATGTCAGCAATT	4	10	62.3905
AACGAATGTCAGCAATT	4	7.5	61.4707
AACGAATGTCAGCAATT	4	5	60.1648
AACGAATGTCAGCAATT	4	2.5	58.3665
GCTGTGAAACAATGTAG	1	20	61.0615
GCTGTGAAACAATGTAG	1	15	60.1123
GCTGTGAAACAATGTAG	1	10	59.161
GCTGTGAAACAATGTAG	1	7.5	58.2224
GCTGTGAAACAATGTAG	1	5	57.1844
GCTGTGAAACAATGTAG	1	2.5	55.015
GCTGTGAAACAATGTAG	2	20	61.0521
GCTGTGAAACAATGTAG	2	15	60.201
GCTGTGAAACAATGTAG	2	10	58.8498
GCTGTGAAACAATGTAG	2	7.5	58.3145
GCTGTGAAACAATGTAG	2	5	57.1871
GCTGTGAAACAATGTAG	2	2.5	55.4034
GCTGTGAAACAATGTAG	3	20	61.1282
GCTGTGAAACAATGTAG	3	15	60.1765
GCTGTGAAACAATGTAG	3	10	59.3271
GCTGTGAAACAATGTAG	3	7.5	58.5853
GCTGTGAAACAATGTAG	3	5	57.5356
GCTGTGAAACAATGTAG	3	2.5	55.5474
GCTGTGAAACAATGTAG	3	1	52.8098
GCTGTGAAACAATGTAG	4	20	61.2526
GCTGTGAAACAATGTAG	4	15	60.3656
GCTGTGAAACAATGTAG	4	10	59.4026
GCTGTGAAACAATGTAG	4	7.5	58.6528
GCTGTGAAACAATGTAG	4	5	57.6553
GCTGTGAAACAATGTAG	4	2.5	55.6821
GCTGTGAAACAATGTAG	4	1	52.8945
CGATTTTGTCAAGCCT	1	20	61.9228
CGATTTTGTCAAGCCT	1	15	60.9423
CGATTTTGTCAAGCCT	1	10	59.5813
CGATTTTGTCAAGCCT	1	7.5	58.7258
CGATTTTGTCAAGCCT	1	5	57.8089
CGATTTTGTCAAGCCT	1	2.5	55.6113
CGATTTTGTCAAGCCT	2	20	61.6531
CGATTTTGTCAAGCCT	2	15	60.9621
CGATTTTGTCAAGCCT	2	10	59.705
CGATTTTGTCAAGCCT	2	7.5	58.9577
CGATTTTGTCAAGCCT	2	5	57.6511
CGATTTTGTCAAGCCT	2	2.5	55.4799
CGATTTTGTCAAGCCT	3	20	61.8442
CGATTTTGTCAAGCCT	3	15	60.9616
CGATTTTGTCAAGCCT	3	10	59.8149
CGATTTTGTCAAGCCT	3	7.5	58.7617
CGATTTTGTCAAGCCT	3	5	58.0578
CGATTTTGTCAAGCCT	4	20	61.8295
CGATTTTGTCAAGCCT	4	15	60.8924
CGATTTTGTCAAGCCT	4	10	59.8419
CGATTTTGTCAAGCCT	4	7.5	59.0111
CGATTTTGTCAAGCCT	4	5	57.7606
CGATTTTGTCAAGCCT	4	2.5	55.6003
CGATTTTGTCAAGCCT	4	1	52.597
GAGCAGAAGGGGTTGT	1	20	67.5364
GAGCAGAAGGGGTTGT	1	15	66.56
GAGCAGAAGGGGTTGT	1	10	65.2287
GAGCAGAAGGGGTTGT	1	7.5	64.4065
GAGCAGAAGGGGTTGT	1	5	63.068
GAGCAGAAGGGGTTGT	1	2.5	60.813
GAGCAGAAGGGGTTGT	2	20	67.3653
GAGCAGAAGGGGTTGT	2	15	66.5828
GAGCAGAAGGGGTTGT	2	10	65.356
GAGCAGAAGGGGTTGT	2	7.5	64.437
GAGCAGAAGGGGTTGT	2	5	62.8949
GAGCAGAAGGGGTTGT	2	2.5	60.6343
GAGCAGAAGGGGTTGT	3	20	67.5627
GAGCAGAAGGGGTTGT	3	15	66.5889
GAGCAGAAGGGGTTGT	3	10	65.3438
GAGCAGAAGGGGTTGT	3	7.5	64.2366
GAGCAGAAGGGGTTGT	3	5	63.1015
GAGCAGAAGGGGTTGT	3	2.5	60.9463
GAGCAGAAGGGGTTGT	3	1	58.3529
GAGCAGAAGGGGTTGT	4	20	67.6277
GAGCAGAAGGGGTTGT	4	15	66.5486
GAGCAGAAGGGGTTGT	4	10	65.2184
GAGCAGAAGGGGTTGT	4	7.5	64.4002
GAGCAGAAGGGGTTGT	4	5	63.2639
GAGCAGAAGGGGTTGT	4	2.5	61.1108
GAGCAGAAGGGGTTGT	4	1	58.0349
ATAACTTACTCTCGCCT	1	20	63.1479
ATAACTTACTCTCGCCT	1	15	62.2332
ATAACTTACTCTCGCCT	1	10	60.8694
ATAACTTACTCTCGCCT	1	7.5	60.1562
ATAACTTACTCTCGCCT	1	5	58.9057
ATAACTTACTCTCGCCT	1	2.5	56.6294
ATAACTTACTCTCGCCT	2	20	63.0728
ATAACTTACTCTCGCCT	2	15	62.2547
ATAACTTACTCTCGCCT	2	10	60.9972
ATAACTTACTCTCGCCT	2	7.5	60.0772
ATAACTTACTCTCGCCT	2	5	58.8353
ATAACTTACTCTCGCCT	2	2.5	56.4789
ATAACTTACTCTCGCCT	3	20	63.0753
ATAACTTACTCTCGCCT	3	15	62.0629
ATAACTTACTCTCGCCT	3	10	60.8972
ATAACTTACTCTCGCCT	3	7.5	60.1887
ATAACTTACTCTCGCCT	3	5	59.0476
ATAACTTACTCTCGCCT	3	2.5	56.979
ATAACTTACTCTCGCCT	4	20	63.1393
ATAACTTACTCTCGCCT	4	15	62.3486
ATAACTTACTCTCGCCT	4	10	61.2567
ATAACTTACTCTCGCCT	4	7.5	60.4195
ATAACTTACTCTCGCCT	4	5	59.1937
ATAACTTACTCTCGCCT	4	2.5	56.8948
ATAACTTACTCTCGCCT	4	1	53.8582
CGGTGCTTTTGGTAGC	1	20	64.0053
CGGTGCTTTTGGTAGC	1	15	63.2262
CGGTGCTTTTGGTAGC	1	10	62.0434
CGGTGCTTTTGGTAGC	1	7.5	61.2046
CGGTGCTTTTGGTAGC	1	5	59.9742
CGGTGCTTTTGGTAGC	1	2.5	57.8694
CGGTGCTTTTGGTAGC	2	20	64.0351
CGGTGCTTTTGGTAGC	2	15	63.2548
CGGTGCTTTTGGTAGC	2	10	61.9655
CGGTGCTTTTGGTAGC	2	7.5	61.2327
CGGTGCTTTTGGTAGC	2	5	59.9944
CGGTGCTTTTGGTAGC	2	2.5	57.7114
CGGTGCTTTTGGTAGC	3	20	64.0386
CGGTGCTTTTGGTAGC	3	15	63.252
CGGTGCTTTTGGTAGC	3	10	62.0689
CGGTGCTTTTGGTAGC	3	7.5	61.4301
CGGTGCTTTTGGTAGC	3	5	60.2105
CGGTGCTTTTGGTAGC	3	2.5	58.013
CGGTGCTTTTGGTAGC	4	20	64.0194
CGGTGCTTTTGGTAGC	4	15	63.2924
CGGTGCTTTTGGTAGC	4	10	62.3536
CGGTGCTTTTGGTAGC	4	7.5	61.5316
CGGTGCTTTTGGTAGC	4	5	60.2948
CGGTGCTTTTGGTAGC	4	2.5	58.326
CGGTGCTTTTGGTAGC	4	1	55.4855
TCTCGCGGTTCCATTA	1	20	66.6705
TCTCGCGGTTCCATTA	1	15	65.4531
TCTCGCGGTTCCATTA	1	10	64.3265
TCTCGCGGTTCCATTA	1	7.5	63.2114
TCTCGCGGTTCCATTA	1	5	61.9872
TCTCGCGGTTCCATTA	1	2.5	59.1098
TCTCGCGGTTCCATTA	2	20	66.3969
TCTCGCGGTTCCATTA	2	15	65.5936
TCTCGCGGTTCCATTA	2	10	64.1616
TCTCGCGGTTCCATTA	2	7.5	63.0367
TCTCGCGGTTCCATTA	2	5	61.7047
TCTCGCGGTTCCATTA	2	2.5	59.0359
TCTCGCGGTTCCATTA	3	20	66.6979
TCTCGCGGTTCCATTA	3	15	65.4803
TCTCGCGGTTCCATTA	3	10	64.0458
TCTCGCGGTTCCATTA	3	7.5	63.1403
TCTCGCGGTTCCATTA	3	5	62.0129
TCTCGCGGTTCCATTA	3	2.5	59.3398
TCTCGCGGTTCCATTA	4	20	66.695
TCTCGCGGTTCCATTA	4	15	65.5427
TCTCGCGGTTCCATTA	4	10	64.2659
TCTCGCGGTTCCATTA	4	7.5	63.4593
TCTCGCGGTTCCATTA	4	5	62.1065
TCTCGCGGTTCCATTA	4	2.5	59.8684
TCTCGCGGTTCCATTA	4	1	56.3028
CGTGTGGATAATTAGCT	1	20	62.6451
CGTGTGGATAATTAGCT	1	15	61.6753
CGTGTGGATAATTAGCT	1	10	60.6233
CGTGTGGATAATTAGCT	1	7.5	59.8837
CGTGTGGATAATTAGCT	1	5	59.0865
CGTGTGGATAATTAGCT	1	2.5	56.9424
CGTGTGGATAATTAGCT	2	20	62.377
CGTGTGGATAATTAGCT	2	15	61.701
CGTGTGGATAATTAGCT	2	10	60.6325
CGTGTGGATAATTAGCT	2	7.5	59.8822
CGTGTGGATAATTAGCT	2	5	58.9673
CGTGTGGATAATTAGCT	2	2.5	56.8098
CGTGTGGATAATTAGCT	3	20	62.5608
CGTGTGGATAATTAGCT	3	15	61.6953
CGTGTGGATAATTAGCT	3	10	60.6324
CGTGTGGATAATTAGCT	3	7.5	59.6855
CGTGTGGATAATTAGCT	3	5	58.8742
CGTGTGGATAATTAGCT	3	2.5	56.608
CGTGTGGATAATTAGCT	4	20	62.3582
CGTGTGGATAATTAGCT	4	15	61.6729
CGTGTGGATAATTAGCT	4	10	60.621
CGTGTGGATAATTAGCT	4	7.5	59.7734
CGTGTGGATAATTAGCT	4	5	58.7706
CGTGTGGATAATTAGCT	4	2.5	56.6004
TTGAAAACCCATGTGC	1	20	64.0049
TTGAAAACCCATGTGC	1	15	62.7986
TTGAAAACCCATGTGC	1	10	61.4684
TTGAAAACCCATGTGC	1	7.5	60.448
TTGAAAACCCATGTGC	1	5	59.2033
TTGAAAACCCATGTGC	1	2.5	56.5623
TTGAAAACCCATGTGC	2	20	63.3419
TTGAAAACCCATGTGC	2	15	62.639
TTGAAAACCCATGTGC	2	10	61.5915
TTGAAAACCCATGTGC	2	7.5	60.7506
TTGAAAACCCATGTGC	2	5	59.4941
TTGAAAACCCATGTGC	2	2.5	56.7346
TTGAAAACCCATGTGC	3	20	63.5372
TTGAAAACCCATGTGC	3	15	62.6254
TTGAAAACCCATGTGC	3	10	61.3797
TTGAAAACCCATGTGC	3	7.5	60.4465
TTGAAAACCCATGTGC	3	5	59.3021
TTGAAAACCCATGTGC	3	2.5	56.7394
TTGAAAACCCATGTGC	4	20	63.4295
TTGAAAACCCATGTGC	4	15	62.6155
TTGAAAACCCATGTGC	4	10	61.3746
TTGAAAACCCATGTGC	4	7.5	60.6384
TTGAAAACCCATGTGC	4	5	59.3908
TTGAAAACCCATGTGC	4	2.5	57.1222
TTAACCTGCAATGGATC	1	20	63.2687
TTAACCTGCAATGGATC	1	15	62.5685
TTAACCTGCAATGGATC	1	10	61.3253
TTAACCTGCAATGGATC	1	7.5	60.6074
TTAACCTGCAATGGATC	1	5	58.8698
TTAACCTGCAATGGATC	1	2.5	57.0322
TTAACCTGCAATGGATC	2	20	63.2057
TTAACCTGCAATGGATC	2	15	62.604
TTAACCTGCAATGGATC	2	10	61.3319
TTAACCTGCAATGGATC	2	7.5	60.6176
TTAACCTGCAATGGATC	2	5	59.0547
TTAACCTGCAATGGATC	2	2.5	57.0946
TTAACCTGCAATGGATC	3	20	63.4008
TTAACCTGCAATGGATC	3	15	62.5903
TTAACCTGCAATGGATC	3	10	61.4298
TTAACCTGCAATGGATC	3	7.5	60.5186
TTAACCTGCAATGGATC	3	5	58.9637
TTAACCTGCAATGGATC	3	2.5	57.1126
TTAACCTGCAATGGATC	4	20	63.3899
TTAACCTGCAATGGATC	4	15	62.5805
TTAACCTGCAATGGATC	4	10	61.4189
TTAACCTGCAATGGATC	4	7.5	60.6054
TTAACCTGCAATGGATC	4	5	59.4529
TTAACCTGCAATGGATC	4	2.5	57.4972
GCGGTTGGTGGCCAAC	1	20	71.9814
GCGGTTGGTGGCCAAC	1	15	70.846
GCGGTTGGTGGCCAAC	1	10	69.4332
GCGGTTGGTGGCCAAC	1	7.5	68.5429
GCGGTTGGTGGCCAAC	1	5	66.938
GCGGTTGGTGGCCAAC	1	2.5	64.7623
GCGGTTGGTGGCCAAC	1	1	62.917
GCGGTTGGTGGCCAAC	2	20	71.9835
GCGGTTGGTGGCCAAC	2	15	71.2458
GCGGTTGGTGGCCAAC	2	10	69.997
GCGGTTGGTGGCCAAC	2	7.5	69.1036
GCGGTTGGTGGCCAAC	2	5	67.8934
GCGGTTGGTGGCCAAC	2	2.5	66.1113
GCGGTTGGTGGCCAAC	2	1	63.7608
GCGGTTGGTGGCCAAC	3	20	71.7951
GCGGTTGGTGGCCAAC	3	15	71.0492
GCGGTTGGTGGCCAAC	3	10	69.8941
GCGGTTGGTGGCCAAC	3	7.5	69.0009
GCGGTTGGTGGCCAAC	3	5	67.8849
GCGGTTGGTGGCCAAC	3	2.5	65.5942
GCGGTTGGTGGCCAAC	3	1	63.4508
GCGGTTGGTGGCCAAC	4	20	71.8869
GCGGTTGGTGGCCAAC	4	15	71.1431
GCGGTTGGTGGCCAAC	4	10	69.8987
GCGGTTGGTGGCCAAC	4	7.5	69.1981
GCGGTTGGTGGCCAAC	4	5	67.9794
GCGGTTGGTGGCCAAC	4	2.5	65.6783
GCGGTTGGTGGCCAAC	4	1	63.8481
CACAGCGACATGTATGG	1	20	67.5775
CACAGCGACATGTATGG	1	15	66.2823
CACAGCGACATGTATGG	1	10	65.2502
CACAGCGACATGTATGG	1	7.5	64.2369
CACAGCGACATGTATGG	1	5	63.1164
CACAGCGACATGTATGG	1	2.5	61.3725
CACAGCGACATGTATGG	1	1	58.4525
CACAGCGACATGTATGG	2	20	67.3275
CACAGCGACATGTATGG	2	15	66.5249
CACAGCGACATGTATGG	2	10	65.393
CACAGCGACATGTATGG	2	7.5	64.8718
CACAGCGACATGTATGG	2	5	63.8582
CACAGCGACATGTATGG	2	2.5	61.7954
CACAGCGACATGTATGG	2	1	59.5339
CACAGCGACATGTATGG	3	20	67.4119
CACAGCGACATGTATGG	3	15	66.503
CACAGCGACATGTATGG	3	10	65.3733
CACAGCGACATGTATGG	3	7.5	64.5759
CACAGCGACATGTATGG	3	5	63.6439
CACAGCGACATGTATGG	3	2.5	61.7887
CACAGCGACATGTATGG	3	1	59.2456
CACAGCGACATGTATGG	4	20	67.4093
CACAGCGACATGTATGG	4	15	66.4867
CACAGCGACATGTATGG	4	10	65.3725
CACAGCGACATGTATGG	4	7.5	64.7514
CACAGCGACATGTATGG	4	5	63.6418
CACAGCGACATGTATGG	4	2.5	61.886
CACAGCGACATGTATGG	4	1	59.435
CCCAGGCCTCGGATTTA	1	20	71.4103
CCCAGGCCTCGGATTTA	1	15	70.1218
CCCAGGCCTCGGATTTA	1	10	68.7614
CCCAGGCCTCGGATTTA	1	7.5	67.6752
CCCAGGCCTCGGATTTA	1	5	66.2532
CCCAGGCCTCGGATTTA	1	2.5	64.3212
CCCAGGCCTCGGATTTA	1	1	60.9731
CCCAGGCCTCGGATTTA	2	20	70.9141
CCCAGGCCTCGGATTTA	2	15	70.0885
CCCAGGCCTCGGATTTA	2	10	68.7208
CCCAGGCCTCGGATTTA	2	7.5	68.0359
CCCAGGCCTCGGATTTA	2	5	66.9023
CCCAGGCCTCGGATTTA	2	2.5	64.7681
CCCAGGCCTCGGATTTA	2	1	62.1137
CCCAGGCCTCGGATTTA	3	20	70.9165
CCCAGGCCTCGGATTTA	3	15	69.9856
CCCAGGCCTCGGATTTA	3	10	68.7269
CCCAGGCCTCGGATTTA	3	7.5	68.1315
CCCAGGCCTCGGATTTA	3	5	66.7794
CCCAGGCCTCGGATTTA	3	2.5	64.4566
CCCAGGCCTCGGATTTA	3	1	61.695
CCCAGGCCTCGGATTTA	4	20	70.9183
CCCAGGCCTCGGATTTA	4	15	69.9902
CCCAGGCCTCGGATTTA	4	10	68.8265
CCCAGGCCTCGGATTTA	4	7.5	68.1263
CCCAGGCCTCGGATTTA	4	5	66.8757
CCCAGGCCTCGGATTTA	4	2.5	64.5432
CCCAGGCCTCGGATTTA	4	1	62.0792
CTCAGAGTAGAGCCGA	1	20	67.5146
CTCAGAGTAGAGCCGA	1	15	66.345
CTCAGAGTAGAGCCGA	1	10	65.2941
CTCAGAGTAGAGCCGA	1	7.5	64.1788
CTCAGAGTAGAGCCGA	1	5	62.7878
CTCAGAGTAGAGCCGA	1	2.5	60.3207
CTCAGAGTAGAGCCGA	1	1	57.7069
CTCAGAGTAGAGCCGA	2	20	67.3707
CTCAGAGTAGAGCCGA	2	15	66.3885
CTCAGAGTAGAGCCGA	2	10	65.3368
CTCAGAGTAGAGCCGA	2	7.5	64.4288
CTCAGAGTAGAGCCGA	2	5	63.2174
CTCAGAGTAGAGCCGA	2	2.5	60.9214
CTCAGAGTAGAGCCGA	2	1	57.9848
CTCAGAGTAGAGCCGA	3	20	67.5595
CTCAGAGTAGAGCCGA	3	15	66.6693
CTCAGAGTAGAGCCGA	3	10	65.0209
CTCAGAGTAGAGCCGA	3	7.5	64.3259
CTCAGAGTAGAGCCGA	3	5	63.1102
CTCAGAGTAGAGCCGA	3	2.5	60.7265
CTCAGAGTAGAGCCGA	3	1	57.7969
CTCAGAGTAGAGCCGA	4	20	67.4527
CTCAGAGTAGAGCCGA	4	15	66.5501
CTCAGAGTAGAGCCGA	4	10	65.0197
CTCAGAGTAGAGCCGA	4	7.5	64.4088
CTCAGAGTAGAGCCGA	4	5	63.2031
CTCAGAGTAGAGCCGA	4	2.5	61.0186
CTCAGAGTAGAGCCGA	4	1	58.1837
AGGAGTGAATGAAATGG	1	20	62.7382
AGGAGTGAATGAAATGG	1	15	61.9698
AGGAGTGAATGAAATGG	1	10	61.004
AGGAGTGAATGAAATGG	1	7.5	60.2592
AGGAGTGAATGAAATGG	1	5	59.1549
AGGAGTGAATGAAATGG	1	2.5	57.0941
AGGAGTGAATGAAATGG	1	1	54.5032
AGGAGTGAATGAAATGG	2	20	63.0518
AGGAGTGAATGAAATGG	2	15	62.1688
AGGAGTGAATGAAATGG	2	10	61.0125
AGGAGTGAATGAAATGG	2	7.5	60.0697
AGGAGTGAATGAAATGG	2	5	59.067
AGGAGTGAATGAAATGG	2	2.5	57.003
AGGAGTGAATGAAATGG	3	20	62.8505
AGGAGTGAATGAAATGG	3	15	62.1743
AGGAGTGAATGAAATGG	3	10	61.1177
AGGAGTGAATGAAATGG	3	7.5	60.1711
AGGAGTGAATGAAATGG	3	5	59.0688
AGGAGTGAATGAAATGG	3	2.5	57.0042
AGGAGTGAATGAAATGG	4	20	63.0737
AGGAGTGAATGAAATGG	4	15	62.2022
AGGAGTGAATGAAATGG	4	10	60.9421
AGGAGTGAATGAAATGG	4	7.5	60.0039
AGGAGTGAATGAAATGG	4	5	59.0925
AGGAGTGAATGAAATGG	4	2.5	57.2273
GAACTGCCACTACCAA	1	20	65.1011
GAACTGCCACTACCAA	1	15	64.1909
GAACTGCCACTACCAA	1	10	63.0565
GAACTGCCACTACCAA	1	7.5	62.036
GAACTGCCACTACCAA	1	5	60.8892
GAACTGCCACTACCAA	1	2.5	58.5327
GAACTGCCACTACCAA	2	20	65.3022
GAACTGCCACTACCAA	2	15	64.3022
GAACTGCCACTACCAA	2	10	63.2718
GAACTGCCACTACCAA	2	7.5	62.3475
GAACTGCCACTACCAA	2	5	60.8978
GAACTGCCACTACCAA	2	2.5	58.6464
GAACTGCCACTACCAA	3	20	65.3986
GAACTGCCACTACCAA	3	15	64.3901
GAACTGCCACTACCAA	3	10	63.2726
GAACTGCCACTACCAA	3	7.5	62.3434
GAACTGCCACTACCAA	3	5	60.9029
GAACTGCCACTACCAA	3	2.5	58.7418
GAACTGCCACTACCAA	4	20	65.2371
GAACTGCCACTACCAA	4	15	64.135
GAACTGCCACTACCAA	4	10	63.094
GAACTGCCACTACCAA	4	7.5	62.2755
GAACTGCCACTACCAA	4	5	61.0319
GAACTGCCACTACCAA	4	2.5	58.6721
CTACCAGCGGCGCCGTT	1	20	78.4363
CTACCAGCGGCGCCGTT	1	15	77.7635
CTACCAGCGGCGCCGTT	1	10	76.6736
CTACCAGCGGCGCCGTT	1	7.5	75.5735
CTACCAGCGGCGCCGTT	1	5	74.3521
CTACCAGCGGCGCCGTT	1	2.5	71.2278
CTACCAGCGGCGCCGTT	1	1	67.8532
CTACCAGCGGCGCCGTT	2	20	79.5743
CTACCAGCGGCGCCGTT	2	15	78.2944
CTACCAGCGGCGCCGTT	2	10	77.0224
CTACCAGCGGCGCCGTT	2	7.5	75.9256
CTACCAGCGGCGCCGTT	2	5	74.4856
CTACCAGCGGCGCCGTT	2	2.5	71.7664
CTACCAGCGGCGCCGTT	2	1	68.2647
CTACCAGCGGCGCCGTT	3	20	79.08
CTACCAGCGGCGCCGTT	3	15	78.1886
CTACCAGCGGCGCCGTT	3	10	77.022
CTACCAGCGGCGCCGTT	3	7.5	76.3253
CTACCAGCGGCGCCGTT	3	5	75.0031
CTACCAGCGGCGCCGTT	3	2.5	72.3642
CTACCAGCGGCGCCGTT	3	1	69.4958
CTACCAGCGGCGCCGTT	4	20	79.115
CTACCAGCGGCGCCGTT	4	15	78.3358
CTACCAGCGGCGCCGTT	4	10	76.9524
CTACCAGCGGCGCCGTT	4	7.5	76.0569
CTACCAGCGGCGCCGTT	4	5	74.6335
CTACCAGCGGCGCCGTT	4	2.5	71.4102
CTACCAGCGGCGCCGTT	4	1	67.194
GCAGGAGCCGCGACCTG	1	20	77.2874
GCAGGAGCCGCGACCTG	1	15	76.4884
GCAGGAGCCGCGACCTG	1	10	75.4587
GCAGGAGCCGCGACCTG	1	7.5	74.4911
GCAGGAGCCGCGACCTG	1	5	73.3946
GCAGGAGCCGCGACCTG	1	2.5	71.0158
GCAGGAGCCGCGACCTG	1	1	68.2635
GCAGGAGCCGCGACCTG	2	20	77.9328
GCAGGAGCCGCGACCTG	2	15	77.0231
GCAGGAGCCGCGACCTG	2	10	75.7007
GCAGGAGCCGCGACCTG	2	7.5	74.5179
GCAGGAGCCGCGACCTG	2	5	72.8192
GCAGGAGCCGCGACCTG	2	2.5	70.9559
GCAGGAGCCGCGACCTG	2	1	68.0751
GCAGGAGCCGCGACCTG	3	20	77.6378
GCAGGAGCCGCGACCTG	3	15	76.8278
GCAGGAGCCGCGACCTG	3	10	75.8174
GCAGGAGCCGCGACCTG	3	7.5	75.1425
GCAGGAGCCGCGACCTG	3	5	73.9355
GCAGGAGCCGCGACCTG	3	2.5	71.7536
GCAGGAGCCGCGACCTG	3	1	68.9998
GCAGGAGCCGCGACCTG	4	20	77.8709
GCAGGAGCCGCGACCTG	4	15	77.2646
GCAGGAGCCGCGACCTG	4	10	75.7451
GCAGGAGCCGCGACCTG	4	7.5	74.9712
GCAGGAGCCGCGACCTG	4	5	73.7708
GCAGGAGCCGCGACCTG	4	2.5	71.498
AGCTGAGCCTGCCGCC	1	20	75.8074
AGCTGAGCCTGCCGCC	1	15	74.8535
AGCTGAGCCTGCCGCC	1	10	73.8518
AGCTGAGCCTGCCGCC	1	7.5	72.7786
AGCTGAGCCTGCCGCC	1	5	71.4731
AGCTGAGCCTGCCGCC	1	2.5	69.2195
AGCTGAGCCTGCCGCC	1	1	65.9593
AGCTGAGCCTGCCGCC	2	20	76.5308
AGCTGAGCCTGCCGCC	2	15	75.4821
AGCTGAGCCTGCCGCC	2	10	73.8852
AGCTGAGCCTGCCGCC	2	7.5	72.7126
AGCTGAGCCTGCCGCC	2	5	71.4141
AGCTGAGCCTGCCGCC	2	2.5	69.4468
AGCTGAGCCTGCCGCC	2	1	65.3714
AGCTGAGCCTGCCGCC	3	20	76.2367
AGCTGAGCCTGCCGCC	3	15	75.3935
AGCTGAGCCTGCCGCC	3	10	74.3051
AGCTGAGCCTGCCGCC	3	7.5	73.211
AGCTGAGCCTGCCGCC	3	5	71.8053
AGCTGAGCCTGCCGCC	3	2.5	69.6554
AGCTGAGCCTGCCGCC	3	1	66.9873
AGCTGAGCCTGCCGCC	4	20	76.2735
AGCTGAGCCTGCCGCC	4	15	75.3296
AGCTGAGCCTGCCGCC	4	10	73.9303
AGCTGAGCCTGCCGCC	4	7.5	72.9712
AGCTGAGCCTGCCGCC	4	5	71.6351
AGCTGAGCCTGCCGCC	4	2.5	68.883
AGCTGAGCCTGCCGCC	4	1	65.3168
GCCCGAGCATGACTGCG	1	20	73.6689
GCCCGAGCATGACTGCG	1	15	72.9618
GCCCGAGCATGACTGCG	1	10	71.9191
GCCCGAGCATGACTGCG	1	7.5	71.0168
GCCCGAGCATGACTGCG	1	5	69.9908
GCCCGAGCATGACTGCG	1	2.5	68.274
GCCCGAGCATGACTGCG	1	1	65.2156
GCCCGAGCATGACTGCG	2	20	73.7897
GCCCGAGCATGACTGCG	2	15	72.8883
GCCCGAGCATGACTGCG	2	10	71.9536
GCCCGAGCATGACTGCG	2	7.5	71.1556
GCCCGAGCATGACTGCG	2	5	70.0224
GCCCGAGCATGACTGCG	2	2.5	68.2843
GCCCGAGCATGACTGCG	2	1	65.2217
GCCCGAGCATGACTGCG	3	20	74.0002
GCCCGAGCATGACTGCG	3	15	73.1851
GCCCGAGCATGACTGCG	3	10	71.9463
GCCCGAGCATGACTGCG	3	7.5	71.1612
GCCCGAGCATGACTGCG	3	5	70.1352
GCCCGAGCATGACTGCG	3	2.5	68.4035
GCCCGAGCATGACTGCG	3	1	65.7249
GCCCGAGCATGACTGCG	4	20	73.8378
GCCCGAGCATGACTGCG	4	15	73.0484
GCCCGAGCATGACTGCG	4	10	71.8846
GCCCGAGCATGACTGCG	4	7.5	71.0814
GCCCGAGCATGACTGCG	4	5	69.8579
GCCCGAGCATGACTGCG	4	2.5	67.6181
GCCCGAGCATGACTGCG	4	1	65.4552
AATGTCGAACAGCAATT	1	20	65.1534
AATGTCGAACAGCAATT	1	15	64.6673
AATGTCGAACAGCAATT	1	10	63.611
AATGTCGAACAGCAATT	1	7.5	62.6939
AATGTCGAACAGCAATT	1	5	61.2757
AATGTCGAACAGCAATT	1	2.5	58.9857
AATGTCGAACAGCAATT	1	1	56.452
AATGTCGAACAGCAATT	2	20	65.4655
AATGTCGAACAGCAATT	2	15	64.3642
AATGTCGAACAGCAATT	2	10	63.5059
AATGTCGAACAGCAATT	2	7.5	62.596
AATGTCGAACAGCAATT	2	5	61.283
AATGTCGAACAGCAATT	2	2.5	58.8933
AATGTCGAACAGCAATT	2	1	56.5721
AATGTCGAACAGCAATT	3	20	65.6626
AATGTCGAACAGCAATT	3	15	64.7527
AATGTCGAACAGCAATT	3	10	63.5044
AATGTCGAACAGCAATT	3	7.5	62.6021
AATGTCGAACAGCAATT	3	5	61.4888
AATGTCGAACAGCAATT	3	2.5	59.0931
AATGTCGAACAGCAATT	3	1	56.6687
AATGTCGAACAGCAATT	4	20	65.5013
AATGTCGAACAGCAATT	4	15	64.4016
AATGTCGAACAGCAATT	4	10	63.2335
AATGTCGAACAGCAATT	4	7.5	62.5337
AATGTCGAACAGCAATT	4	5	61.2171
AATGTCGAACAGCAATT	4	2.5	59.3284
GTGAAACAATGCTGTAG	1	20	62.3567
GTGAAACAATGCTGTAG	1	15	61.577
GTGAAACAATGCTGTAG	1	10	60.3179
GTGAAACAATGCTGTAG	1	7.5	59.58
GTGAAACAATGCTGTAG	1	5	58.3673
GTGAAACAATGCTGTAG	1	2.5	55.9013
GTGAAACAATGCTGTAG	2	20	62.1302
GTGAAACAATGCTGTAG	2	15	61.4573
GTGAAACAATGCTGTAG	2	10	60.3914
GTGAAACAATGCTGTAG	2	7.5	59.5367
GTGAAACAATGCTGTAG	2	5	58.444
GTGAAACAATGCTGTAG	2	2.5	56.273
GTGAAACAATGCTGTAG	3	20	62.0442
GTGAAACAATGCTGTAG	3	15	61.3706
GTGAAACAATGCTGTAG	3	10	60.4057
GTGAAACAATGCTGTAG	3	7.5	59.4652
GTGAAACAATGCTGTAG	3	5	58.5559
GTGAAACAATGCTGTAG	3	2.5	56.3873
GTGAAACAATGCTGTAG	4	20	62.9259
GTGAAACAATGCTGTAG	4	15	61.947
GTGAAACAATGCTGTAG	4	10	60.5996
GTGAAACAATGCTGTAG	4	7.5	59.7468
GTGAAACAATGCTGTAG	4	5	58.6537
GTGAAACAATGCTGTAG	4	2.5	56.4803
CAAGCCTCGATTTTGT	1	20	63.2285
CAAGCCTCGATTTTGT	1	15	62.2122
CAAGCCTCGATTTTGT	1	10	60.7612
CAAGCCTCGATTTTGT	1	7.5	60.0327
CAAGCCTCGATTTTGT	1	5	58.7914
CAAGCCTCGATTTTGT	1	2.5	56.5231
CAAGCCTCGATTTTGT	2	20	62.9078
CAAGCCTCGATTTTGT	2	15	62.1852
CAAGCCTCGATTTTGT	2	10	60.9385
CAAGCCTCGATTTTGT	2	7.5	60.3089
CAAGCCTCGATTTTGT	2	5	58.6594
CAAGCCTCGATTTTGT	2	2.5	56.7047
CAAGCCTCGATTTTGT	3	20	62.7257
CAAGCCTCGATTTTGT	3	15	62.007
CAAGCCTCGATTTTGT	3	10	60.7525
CAAGCCTCGATTTTGT	3	7.5	59.8223
CAAGCCTCGATTTTGT	3	5	58.6875
CAAGCCTCGATTTTGT	3	2.5	56.6112
CAAGCCTCGATTTTGT	4	20	63.6994
CAAGCCTCGATTTTGT	4	15	62.5837
CAAGCCTCGATTTTGT	4	10	61.3386
CAAGCCTCGATTTTGT	4	7.5	60.6095
CAAGCCTCGATTTTGT	4	5	59.268
CAAGCCTCGATTTTGT	4	2.5	56.9087
GTGAGCAGAAGGGGTT	1	20	68.8344
GTGAGCAGAAGGGGTT	1	15	67.9704
GTGAGCAGAAGGGGTT	1	10	66.6537
GTGAGCAGAAGGGGTT	1	7.5	66.5456
GTGAGCAGAAGGGGTT	1	5	64.5038
GTGAGCAGAAGGGGTT	1	2.5	62.4684
GTGAGCAGAAGGGGTT	1	1	59.4762
GTGAGCAGAAGGGGTT	2	20	69.0028
GTGAGCAGAAGGGGTT	2	15	68.0325
GTGAGCAGAAGGGGTT	2	10	66.7067
GTGAGCAGAAGGGGTT	2	7.5	65.8054
GTGAGCAGAAGGGGTT	2	5	64.8655
GTGAGCAGAAGGGGTT	2	2.5	62.6282
GTGAGCAGAAGGGGTT	2	1	59.6475
GTGAGCAGAAGGGGTT	3	20	68.6373
GTGAGCAGAAGGGGTT	3	15	67.865
GTGAGCAGAAGGGGTT	3	10	66.6332
GTGAGCAGAAGGGGTT	3	7.5	65.8297
GTGAGCAGAAGGGGTT	3	5	64.6878
GTGAGCAGAAGGGGTT	3	2.5	62.4421
GTGAGCAGAAGGGGTT	3	1	59.3634
GTGAGCAGAAGGGGTT	4	20	69.7055
GTGAGCAGAAGGGGTT	4	15	68.3455
GTGAGCAGAAGGGGTT	4	10	67.0233
GTGAGCAGAAGGGGTT	4	7.5	65.8071
GTGAGCAGAAGGGGTT	4	5	64.6717
GTGAGCAGAAGGGGTT	4	2.5	62.7246
GTGAGCAGAAGGGGTT	4	1	59.1481
ACTCGCTCTACCTTAAT	1	20	62.0773
ACTCGCTCTACCTTAAT	1	15	61.3711
ACTCGCTCTACCTTAAT	1	10	59.8831
ACTCGCTCTACCTTAAT	1	7.5	58.9408
ACTCGCTCTACCTTAAT	1	5	57.4006
ACTCGCTCTACCTTAAT	1	2.5	54.6917
ACTCGCTCTACCTTAAT	2	20	61.8461
ACTCGCTCTACCTTAAT	2	15	61.1403
ACTCGCTCTACCTTAAT	2	10	59.9617
ACTCGCTCTACCTTAAT	2	7.5	59.0186
ACTCGCTCTACCTTAAT	2	5	57.7801
ACTCGCTCTACCTTAAT	2	2.5	55.2822
ACTCGCTCTACCTTAAT	3	20	61.865
ACTCGCTCTACCTTAAT	3	15	60.9658
ACTCGCTCTACCTTAAT	3	10	59.9764
ACTCGCTCTACCTTAAT	3	7.5	59.0292
ACTCGCTCTACCTTAAT	3	5	57.6883
ACTCGCTCTACCTTAAT	3	2.5	55.196
ACTCGCTCTACCTTAAT	4	20	62.4447
ACTCGCTCTACCTTAAT	4	10	59.9639
ACTCGCTCTACCTTAAT	4	7.5	59.1207
ACTCGCTCTACCTTAAT	4	5	57.8856
ACTCGCTCTACCTTAAT	4	2.5	55.7903
CTTTTGTGCGGGTAGC	1	20	65.9321
CTTTTGTGCGGGTAGC	1	15	65.2067
CTTTTGTGCGGGTAGC	1	10	63.8747
CTTTTGTGCGGGTAGC	1	7.5	62.855
CTTTTGTGCGGGTAGC	1	5	61.0225
CTTTTGTGCGGGTAGC	1	2.5	58.8563
CTTTTGTGCGGGTAGC	2	20	65.6929
CTTTTGTGCGGGTAGC	2	15	65.0786
CTTTTGTGCGGGTAGC	2	10	64.0437
CTTTTGTGCGGGTAGC	2	7.5	62.9262
CTTTTGTGCGGGTAGC	2	5	61.7965
CTTTTGTGCGGGTAGC	2	2.5	59.227
CTTTTGTGCGGGTAGC	3	20	65.8062
CTTTTGTGCGGGTAGC	3	15	65.1025
CTTTTGTGCGGGTAGC	3	10	63.8639
CTTTTGTGCGGGTAGC	3	7.5	62.6378
CTTTTGTGCGGGTAGC	3	5	61.6146
CTTTTGTGCGGGTAGC	3	2.5	59.2503
CTTTTGTGCGGGTAGC	3	1	56.1038
CTTTTGTGCGGGTAGC	4	20	66.4914
CTTTTGTGCGGGTAGC	4	10	63.9507
CTTTTGTGCGGGTAGC	4	7.5	63.3285
CTTTTGTGCGGGTAGC	4	5	61.6985
CTTTTGTGCGGGTAGC	4	2.5	59.6321
TTCGCGGTCTCCATTA	1	20	67.4262
TTCGCGGTCTCCATTA	1	15	66.6833
TTCGCGGTCTCCATTA	1	10	65.3049
TTCGCGGTCTCCATTA	1	7.5	64.3953
TTCGCGGTCTCCATTA	1	5	62.9419
TTCGCGGTCTCCATTA	1	2.5	60.0937
TTCGCGGTCTCCATTA	2	20	67.5799
TTCGCGGTCTCCATTA	2	15	66.7361
TTCGCGGTCTCCATTA	2	10	65.4629
TTCGCGGTCTCCATTA	2	7.5	64.4541
TTCGCGGTCTCCATTA	2	5	63.0182
TTCGCGGTCTCCATTA	2	2.5	60.6721
TTCGCGGTCTCCATTA	3	20	67.3171
TTCGCGGTCTCCATTA	3	15	66.4642
TTCGCGGTCTCCATTA	3	10	65.0876
TTCGCGGTCTCCATTA	3	7.5	64.4771
TTCGCGGTCTCCATTA	3	5	63.0291
TTCGCGGTCTCCATTA	3	2.5	60.5864
TTCGCGGTCTCCATTA	4	20	68.6794
TTCGCGGTCTCCATTA	4	15	66.9482
TTCGCGGTCTCCATTA	4	10	65.4654
TTCGCGGTCTCCATTA	4	7.5	64.4637
TTCGCGGTCTCCATTA	4	5	62.9212
TTCGCGGTCTCCATTA	4	2.5	60.471
CGTGCAGCACTACTTG	1	20	66.3735
CGTGCAGCACTACTTG	1	15	65.6206
CGTGCAGCACTACTTG	1	10	64.2865
CGTGCAGCACTACTTG	1	7.5	63.3544
CGTGCAGCACTACTTG	1	5	62.342
CGTGCAGCACTACTTG	1	2.5	59.8909
CGTGCAGCACTACTTG	1	1	56.6073
CGTGCAGCACTACTTG	2	20	66.1817
CGTGCAGCACTACTTG	2	15	65.4822
CGTGCAGCACTACTTG	2	10	64.2547
CGTGCAGCACTACTTG	2	7.5	63.4287
CGTGCAGCACTACTTG	2	5	62.0959
CGTGCAGCACTACTTG	2	2.5	60.0378
CGTGCAGCACTACTTG	3	20	66.7686
CGTGCAGCACTACTTG	3	15	65.7231
CGTGCAGCACTACTTG	3	10	64.3004
CGTGCAGCACTACTTG	3	7.5	63.552
CGTGCAGCACTACTTG	3	5	62.6448
CGTGCAGCACTACTTG	3	2.5	60.196
CGTGCAGCACTACTTG	3	1	57.0135
CGTGCAGCACTACTTG	4	20	66.5772
CGTGCAGCACTACTTG	4	15	65.5867
CGTGCAGCACTACTTG	4	10	64.4626
CGTGCAGCACTACTTG	4	7.5	63.6437
CGTGCAGCACTACTTG	4	5	62.2996
CGTGCAGCACTACTTG	4	2.5	59.9438
GTCATTGTGCTTTTGC	1	20	59.0059
GTCATTGTGCTTTTGC	1	15	58.2555
GTCATTGTGCTTTTGC	1	10	56.9787
GTCATTGTGCTTTTGC	1	7.5	56.2527
GTCATTGTGCTTTTGC	1	5	55.3068
GTCATTGTGCTTTTGC	1	2.5	53.0388
GTCATTGTGCTTTTGC	1	1	49.5502
GTCATTGTGCTTTTGC	2	20	59.1857
GTCATTGTGCTTTTGC	2	15	58.3685
GTCATTGTGCTTTTGC	2	10	57.1696
GTCATTGTGCTTTTGC	2	7.5	56.4113
GTCATTGTGCTTTTGC	2	5	54.963
GTCATTGTGCTTTTGC	2	2.5	52.8735
GTCATTGTGCTTTTGC	2	1	49.626
GTCATTGTGCTTTTGC	3	20	59.2106
GTCATTGTGCTTTTGC	3	15	58.3637
GTCATTGTGCTTTTGC	3	10	57.2939
GTCATTGTGCTTTTGC	3	7.5	56.5671
GTCATTGTGCTTTTGC	3	5	55.3128
GTCATTGTGCTTTTGC	3	2.5	52.9466
GTCATTGTGCTTTTGC	4	20	59.192
GTCATTGTGCTTTTGC	4	15	58.4726
GTCATTGTGCTTTTGC	4	10	57.3746
GTCATTGTGCTTTTGC	4	7.5	56.6115
GTCATTGTGCTTTTGC	4	5	55.3784
GTCATTGTGCTTTTGC	4	2.5	52.9802
GTCATTGTGCTTTTGC	4	1	50.239
GAACCGTTGATGATCTC	1	20	63.036
GAACCGTTGATGATCTC	1	15	62.4026
GAACCGTTGATGATCTC	1	10	61.2574
GAACCGTTGATGATCTC	1	7.5	60.4312
GAACCGTTGATGATCTC	1	5	59.2932
GAACCGTTGATGATCTC	1	2.5	57.3175
GAACCGTTGATGATCTC	2	20	63.1409
GAACCGTTGATGATCTC	2	15	62.2578
GAACCGTTGATGATCTC	2	10	61.2564
GAACCGTTGATGATCTC	2	7.5	60.2302
GAACCGTTGATGATCTC	2	5	59.2913
GAACCGTTGATGATCTC	2	2.5	57.1456
GAACCGTTGATGATCTC	2	1	54.8883
GAACCGTTGATGATCTC	3	20	63.1436
GAACCGTTGATGATCTC	3	15	62.5062
GAACCGTTGATGATCTC	3	10	61.2625
GAACCGTTGATGATCTC	3	7.5	60.4374
GAACCGTTGATGATCTC	3	5	59.4922
GAACCGTTGATGATCTC	3	2.5	57.5319
GAACCGTTGATGATCTC	3	1	54.686
GAACCGTTGATGATCTC	4	20	63.1463
GAACCGTTGATGATCTC	4	15	62.3637
GAACCGTTGATGATCTC	4	10	61.3625
GAACCGTTGATGATCTC	4	7.5	60.5451
GAACCGTTGATGATCTC	4	5	59.4908
GAACCGTTGATGATCTC	4	2.5	57.2513
TGTCGCACCCTACTA	1	20	66.368
TGTCGCACCCTACTA	1	15	65.4228
TGTCGCACCCTACTA	1	10	63.9949
TGTCGCACCCTACTA	1	7.5	63.1463
TGTCGCACCCTACTA	1	5	61.6424
TGTCGCACCCTACTA	1	2.5	59.2905
TGTCGCACCCTACTA	2	20	66.4711
TGTCGCACCCTACTA	2	15	65.4342
TGTCGCACCCTACTA	2	10	63.9924
TGTCGCACCCTACTA	2	7.5	62.8571
TGTCGCACCCTACTA	2	5	61.7406
TGTCGCACCCTACTA	2	2.5	59.0969
TGTCGCACCCTACTA	3	20	66.566
TGTCGCACCCTACTA	3	15	65.5237
TGTCGCACCCTACTA	3	10	64.1813
TGTCGCACCCTACTA	3	7.5	62.9382
TGTCGCACCCTACTA	3	5	61.9384
TGTCGCACCCTACTA	3	2.5	59.1974
TGTCGCACCCTACTA	4	20	66.3573
TGTCGCACCCTACTA	4	15	65.4171
TGTCGCACCCTACTA	4	10	63.8889
TGTCGCACCCTACTA	4	7.5	62.7475
TGTCGCACCCTACTA	4	5	61.5403
TGTCGCACCCTACTA	4	2.5	58.9884
TACTTCCAACGTAGG	1	20	59.3586
TACTTCCAACGTAGG	1	15	58.6066
TACTTCCAACGTAGG	1	10	57.4474
TACTTCCAACGTAGG	1	7.5	56.5019
TACTTCCAACGTAGG	1	5	54.9494
TACTTCCAACGTAGG	1	2.5	51.6712
TACTTCCAACGTAGG	2	20	59.5682
TACTTCCAACGTAGG	2	15	58.7129
TACTTCCAACGTAGG	2	10	57.3523
TACTTCCAACGTAGG	2	7.5	56.7005
TACTTCCAACGTAGG	2	5	55.1537
TACTTCCAACGTAGG	2	1	49.0782
TACTTCCAACGTAGG	3	20	59.5584
TACTTCCAACGTAGG	3	15	58.7037
TACTTCCAACGTAGG	3	10	57.6362
TACTTCCAACGTAGG	3	7.5	56.5994
TACTTCCAACGTAGG	3	5	55.0445
TACTTCCAACGTAGG	3	2.5	51.7768
TACTTCCAACGTAGG	4	20	59.355
TACTTCCAACGTAGG	4	15	58.5011
TACTTCCAACGTAGG	4	10	57.2442
TACTTCCAACGTAGG	4	7.5	56.2019
TACTTCCAACGTAGG	4	5	54.9481
ACGGGTCGTTCCGTG	1	20	67.7334
ACGGGTCGTTCCGTG	1	15	66.9642
ACGGGTCGTTCCGTG	1	10	65.6207
ACGGGTCGTTCCGTG	1	7.5	64.7166
ACGGGTCGTTCCGTG	1	5	63.2658
ACGGGTCGTTCCGTG	1	2.5	61.2248
ACGGGTCGTTCCGTG	2	20	68.1188
ACGGGTCGTTCCGTG	2	15	66.9559
ACGGGTCGTTCCGTG	2	10	65.6272
ACGGGTCGTTCCGTG	2	7.5	64.7207
ACGGGTCGTTCCGTG	2	5	63.2727
ACGGGTCGTTCCGTG	2	2.5	61.0309
ACGGGTCGTTCCGTG	3	20	68.1386
ACGGGTCGTTCCGTG	3	15	67.0565
ACGGGTCGTTCCGTG	3	10	65.7195
ACGGGTCGTTCCGTG	3	7.5	64.6058
ACGGGTCGTTCCGTG	3	5	63.357
ACGGGTCGTTCCGTG	3	2.5	61.0198
ACGGGTCGTTCCGTG	4	20	68.1325
ACGGGTCGTTCCGTG	4	15	67.0486
ACGGGTCGTTCCGTG	4	10	65.5059
ACGGGTCGTTCCGTG	4	7.5	64.5089
ACGGGTCGTTCCGTG	4	5	63.2721
ACGGGTCGTTCCGTG	4	2.5	60.6174
GTGGTACAAATGCGACC	1	20	66.8058
GTGGTACAAATGCGACC	1	15	66.1364
GTGGTACAAATGCGACC	1	10	64.968
GTGGTACAAATGCGACC	1	7.5	64.1453
GTGGTACAAATGCGACC	1	5	63.017
GTGGTACAAATGCGACC	1	2.5	61.2492
GTGGTACAAATGCGACC	1	1	58.6939
GTGGTACAAATGCGACC	2	20	66.9066
GTGGTACAAATGCGACC	2	15	66.1393
GTGGTACAAATGCGACC	2	10	65.0755
GTGGTACAAATGCGACC	2	7.5	64.1469
GTGGTACAAATGCGACC	2	5	63.1258
GTGGTACAAATGCGACC	2	2.5	61.143
GTGGTACAAATGCGACC	2	1	58.6949
GTGGTACAAATGCGACC	3	20	66.9115
GTGGTACAAATGCGACC	3	15	66.135
GTGGTACAAATGCGACC	3	10	65.168
GTGGTACAAATGCGACC	3	7.5	64.2337
GTGGTACAAATGCGACC	3	5	63.2161
GTGGTACAAATGCGACC	3	2.5	61.3358
GTGGTACAAATGCGACC	3	1	58.7859
GTGGTACAAATGCGACC	4	20	67.002
GTGGTACAAATGCGACC	4	15	66.1224
GTGGTACAAATGCGACC	4	10	64.956
GTGGTACAAATGCGACC	4	7.5	64.0493
GTGGTACAAATGCGACC	4	5	63.1188
GTGGTACAAATGCGACC	4	2.5	61.0328
GTGGTACAAATGCGACC	4	1	58.1808
AGCACGGTGGTACAACA	1	20	68.8829
AGCACGGTGGTACAACA	1	15	68.0822
AGCACGGTGGTACAACA	1	10	67.0582
AGCACGGTGGTACAACA	1	7.5	66.2528
AGCACGGTGGTACAACA	1	5	65.231
AGCACGGTGGTACAACA	1	2.5	63.3765
AGCACGGTGGTACAACA	1	1	60.4171
AGCACGGTGGTACAACA	2	20	69.1715
AGCACGGTGGTACAACA	2	15	68.2775
AGCACGGTGGTACAACA	2	10	66.9568
AGCACGGTGGTACAACA	2	7.5	66.1521
AGCACGGTGGTACAACA	2	5	65.2426
AGCACGGTGGTACAACA	2	2.5	63.0742
AGCACGGTGGTACAACA	2	1	60.5321
AGCACGGTGGTACAACA	3	20	69.1782
AGCACGGTGGTACAACA	3	15	68.0895
AGCACGGTGGTACAACA	3	10	67.0536
AGCACGGTGGTACAACA	3	7.5	66.3526
AGCACGGTGGTACAACA	3	5	65.4327
AGCACGGTGGTACAACA	3	2.5	63.3595
AGCACGGTGGTACAACA	3	1	60.4288
AGCACGGTGGTACAACA	4	20	68.9805
AGCACGGTGGTACAACA	4	15	68.2832
AGCACGGTGGTACAACA	4	10	67.1541
AGCACGGTGGTACAACA	4	7.5	66.2445
AGCACGGTGGTACAACA	4	5	65.2251
AGCACGGTGGTACAACA	4	2.5	62.9694
AGCACGGTGGTACAACA	4	1	59.7104
GGACGGCGTT	1	20	62.7311
GGACGGCGTT	1	15	61.5663
CGGCGCGCTG	1	10	67.3617
CGGCGCGCTG	1	7.5	66.649
CGGCGCGCTG	1	5	65.3085
GGTGGCGTTCTT	1	20	61.7863
GGTGGCGTTCTT	1	15	60.7652
TCTACACCGCGA	1	20	63.2613
TCTACACCGCGA	1	15	61.8672
TCTACACCGCGA	1	10	60.4731
TCTACACCGCGA	1	7.5	58.6281
TCTACACCGCGA	1	5	56.9897
ACTGTATCGCCCTA	1	20	64.0355
ACTGTATCGCCCTA	1	15	63.1155
ACTGTATCGCCCTA	1	10	61.8613
ACTGTATCGCCCTA	1	7.5	60.9327
ACTGTATCGCCCTA	1	5	58.0887
CCGTTGCTGCTAGG	1	20	66.0279
CCGTTGCTGCTAGG	1	15	65.4571
CCGTTGCTGCTAGG	1	10	64.0846
CCGTTGCTGCTAGG	1	7.5	63.7722
CCGTTGCTGCTAGG	1	5	61.9215
TAGACGCGGCCTCTTTCC	1	20	73.9797
TAGACGCGGCCTCTTTCC	1	15	73.5513
TAGACGCGGCCTCTTTCC	1	10	72.4305
TAGACGCGGCCTCTTTCC	1	7.5	71.8387
TAGACGCGGCCTCTTTCC	1	5	71.2357
TAGACGCGGCCTCTTTCC	1	2.5	69.6926
CTAAACTGTTATAGCCGG	1	20	64.5898
CTAAACTGTTATAGCCGG	1	15	64.0144
CTAAACTGTTATAGCCGG	1	10	62.9763
CTAAACTGTTATAGCCGG	1	7.5	62.0415
CTAAACTGTTATAGCCGG	1	5	60.4317
CTAAACTGTTATAGCCGG	1	2.5	58.7884
TGTAAGACTTCTGCCAGAAA	1	20	67.9937
TGTAAGACTTCTGCCAGAAA	1	15	67.3859
TGTAAGACTTCTGCCAGAAA	1	10	66.4111
TGTAAGACTTCTGCCAGAAA	1	7.5	66.0389
TGTAAGACTTCTGCCAGAAA	1	5	64.9069
TGTAAGACTTCTGCCAGAAA	1	2.5	63.0372
CGCGCGAGTATTTATAACCT	1	20	68.5541
CGCGCGAGTATTTATAACCT	1	15	68.1341
CGCGCGAGTATTTATAACCT	1	10	67.4017
CGCGCGAGTATTTATAACCT	1	7.5	66.8282
CGCGCGAGTATTTATAACCT	1	5	66.0912
CGCGCGAGTATTTATAACCT	1	2.5	64.3961
TTCTACATCCATCTTAATCCCA	1	20	65.48
TTCTACATCCATCTTAATCCCA	1	15	64.9253
TTCTACATCCATCTTAATCCCA	1	10	63.9927
TTCTACATCCATCTTAATCCCA	1	7.5	63.4586
TTCTACATCCATCTTAATCCCA	1	5	62.5367
TTCTACATCCATCTTAATCCCA	1	2.5	60.8897
TTCTACATCCATCTTAATCCCA	1	1	59.7198
AGACATCCCATACGAGCATCCA	1	20	73.2919
AGACATCCCATACGAGCATCCA	1	15	72.7653
AGACATCCCATACGAGCATCCA	1	10	72.0723
AGACATCCCATACGAGCATCCA	1	7.5	71.5658
AGACATCCCATACGAGCATCCA	1	5	70.7463
AGACATCCCATACGAGCATCCA	1	2.5	69.5122
AGACATCCCATACGAGCATCCA	1	1	68.3184
ACATGACTCATCTTAGCCGGCGAG	1	20	76.4634
ACATGACTCATCTTAGCCGGCGAG	1	15	75.8601
ACATGACTCATCTTAGCCGGCGAG	1	10	75.1674
ACATGACTCATCTTAGCCGGCGAG	1	7.5	74.5706
ACATGACTCATCTTAGCCGGCGAG	1	5	74.0555
ACATGACTCATCTTAGCCGGCGAG	1	2.5	72.7419
ACATGACTCATCTTAGCCGGCGAG	1	1	71.69
CGGGATTTCTGGCATCATTGTCCT	1	20	72.842
CGGGATTTCTGGCATCATTGTCCT	1	15	72.5037
CGGGATTTCTGGCATCATTGTCCT	1	10	71.7672
CGGGATTTCTGGCATCATTGTCCT	1	7.5	71.1684
CGGGATTTCTGGCATCATTGTCCT	1	5	70.5775
CGGGATTTCTGGCATCATTGTCCT	1	2.5	69.6098
CGGGATTTCTGGCATCATTGTCCT	1	1	68.5578
TAATTATACGAGTAGTTTCTGTCCTG	1	20	67.7823
TAATTATACGAGTAGTTTCTGTCCTG	1	15	67.4835
TAATTATACGAGTAGTTTCTGTCCTG	1	10	66.8615
TAATTATACGAGTAGTTTCTGTCCTG	1	7.5	66.2487
TAATTATACGAGTAGTTTCTGTCCTG	1	5	65.6404
TAATTATACGAGTAGTTTCTGTCCTG	1	2.5	64.2719
TAATTATACGAGTAGTTTCTGTCCTG	1	1	63.2487
GATTGTATCATCGACATCACACTACC	1	20	70.7913
GATTGTATCATCGACATCACACTACC	1	15	70.3615
GATTGTATCATCGACATCACACTACC	1	10	69.7046
GATTGTATCATCGACATCACACTACC	1	7.5	69.1064
GATTGTATCATCGACATCACACTACC	1	5	68.6789
GATTGTATCATCGACATCACACTACC	1	2.5	67.5602
GATTGTATCATCGACATCACACTACC	1	1	66.3175
CAAACTTAGTAATCACGCCCAGCAACCA	1	20	76.261
CAAACTTAGTAATCACGCCCAGCAACCA	1	15	75.7478
CAAACTTAGTAATCACGCCCAGCAACCA	1	10	74.9436
CAAACTTAGTAATCACGCCCAGCAACCA	1	7.5	74.5514
CAAACTTAGTAATCACGCCCAGCAACCA	1	5	74.0612
CAAACTTAGTAATCACGCCCAGCAACCA	1	2.5	73.0204
CAAACTTAGTAATCACGCCCAGCAACCA	1	1	71.9001
GATCTCTCTATCATCGTTTATTGGGTAT	1	20	68.0405
GATCTCTCTATCATCGTTTATTGGGTAT	1	15	67.6831
GATCTCTCTATCATCGTTTATTGGGTAT	1	10	66.9662
GATCTCTCTATCATCGTTTATTGGGTAT	1	7.5	66.5347
GATCTCTCTATCATCGTTTATTGGGTAT	1	5	65.9306
GATCTCTCTATCATCGTTTATTGGGTAT	1	2.5	64.8029
GATCTCTCTATCATCGTTTATTGGGTAT	1	1	63.0552
TTGTAGTTGACGTTTGTGATTTAGTGAATT	1	20	70.8631
TTGTAGTTGACGTTTGTGATTTAGTGAATT	1	15	70.3652
TTGTAGTTGACGTTTGTGATTTAGTGAATT	1	10	69.8999
TTGTAGTTGACGTTTGTGATTTAGTGAATT	1	7.5	69.7166
TTGTAGTTGACGTTTGTGATTTAGTGAATT	1	5	68.9705
TTGTAGTTGACGTTTGTGATTTAGTGAATT	1	2.5	68.0204
TTGTAGTTGACGTTTGTGATTTAGTGAATT	1	1	66.6116
TTTGGGTTAGTAAGAAGGCAGCAGTTGGGC	1	20	78.0012
TTTGGGTTAGTAAGAAGGCAGCAGTTGGGC	1	15	77.5187
TTTGGGTTAGTAAGAAGGCAGCAGTTGGGC	1	10	76.9999
TTTGGGTTAGTAAGAAGGCAGCAGTTGGGC	1	7.5	76.5079
TTTGGGTTAGTAAGAAGGCAGCAGTTGGGC	1	5	75.869
TTTGGGTTAGTAAGAAGGCAGCAGTTGGGC	1	2.5	75.0875
TTTGGGTTAGTAAGAAGGCAGCAGTTGGGC	1	1	74.2114
GGACGGCGTT	2	20	63.0277
GGACGGCGTT	2	15	60.597
CGGCGCGCTG	2	7.5	65.4376
CGGCGCGCTG	2	5	63.4955
GGTGGCGTTCTT	2	20	61.2992
GGTGGCGTTCTT	2	15	59.9812
GGTGGCGTTCTT	2	10	57.9368
TCTACACCGCGA	2	20	63.1454
TCTACACCGCGA	2	15	61.4681
TCTACACCGCGA	2	10	59.6994
TCTACACCGCGA	2	7.5	57.5703
ACTGTATCGCCCTA	2	20	63.6285
ACTGTATCGCCCTA	2	15	62.701
ACTGTATCGCCCTA	2	10	61.0675
ACTGTATCGCCCTA	2	7.5	59.3498
ACTGTATCGCCCTA	2	5	56.7381
CCGTTGCTGCTAGG	2	20	65.6214
CCGTTGCTGCTAGG	2	15	65.2541
CCGTTGCTGCTAGG	2	10	63.4641
CCGTTGCTGCTAGG	2	7.5	62.3549
CCGTTGCTGCTAGG	2	5	59.9211
TAGACGCGGCCTCTTTCC	2	20	73.7193
TAGACGCGGCCTCTTTCC	2	15	73.1851
TAGACGCGGCCTCTTTCC	2	10	71.7743
TAGACGCGGCCTCTTTCC	2	7.5	70.5951
TAGACGCGGCCTCTTTCC	2	5	70.3009
TAGACGCGGCCTCTTTCC	2	2.5	68.3549
CTAAACTGTTATAGCCGG	2	20	64.2838
CTAAACTGTTATAGCCGG	2	15	63.5042
CTAAACTGTTATAGCCGG	2	10	62.2662
CTAAACTGTTATAGCCGG	2	7.5	61.1479
CTAAACTGTTATAGCCGG	2	5	59.8511
CTAAACTGTTATAGCCGG	2	2.5	58.3255
TGTAAGACTTCTGCCAGAAA	2	20	67.6801
TGTAAGACTTCTGCCAGAAA	2	15	66.9761
TGTAAGACTTCTGCCAGAAA	2	10	65.8032
TGTAAGACTTCTGCCAGAAA	2	7.5	64.9422
TGTAAGACTTCTGCCAGAAA	2	5	63.9026
TGTAAGACTTCTGCCAGAAA	2	2.5	61.6361
CGCGCGAGTATTTATAACCT	2	20	68.3396
CGCGCGAGTATTTATAACCT	2	15	67.719
CGCGCGAGTATTTATAACCT	2	10	66.7995
CGCGCGAGTATTTATAACCT	2	7.5	65.9364
CGCGCGAGTATTTATAACCT	2	5	65.0007
CGCGCGAGTATTTATAACCT	2	2.5	63.201
TTCTACATCCATCTTAATCCCA	2	20	65.5746
TTCTACATCCATCTTAATCCCA	2	15	64.821
TTCTACATCCATCTTAATCCCA	2	10	63.6876
TTCTACATCCATCTTAATCCCA	2	7.5	62.867
TTCTACATCCATCTTAATCCCA	2	5	60.7523
TTCTACATCCATCTTAATCCCA	2	2.5	59.8975
AGACATCCCATACGAGCATCCA	2	20	73.2919
AGACATCCCATACGAGCATCCA	2	15	72.5651
AGACATCCCATACGAGCATCCA	2	10	71.6755
AGACATCCCATACGAGCATCCA	2	7.5	70.8654
AGACATCCCATACGAGCATCCA	2	5	69.6378
AGACATCCCATACGAGCATCCA	2	2.5	68.6054
AGACATCCCATACGAGCATCCA	2	1	67.2158
ACATGACTCATCTTAGCCGGCGAG	2	20	76.3457
ACATGACTCATCTTAGCCGGCGAG	2	15	75.7424
ACATGACTCATCTTAGCCGGCGAG	2	10	74.8446
ACATGACTCATCTTAGCCGGCGAG	2	7.5	73.9608
ACATGACTCATCTTAGCCGGCGAG	2	5	73.142
ACATGACTCATCTTAGCCGGCGAG	2	2.5	71.7247
ACATGACTCATCTTAGCCGGCGAG	2	1	70.4738
CGGGATTTCTGGCATCATTGTCCT	2	20	72.8441
CGGGATTTCTGGCATCATTGTCCT	2	15	72.3075
CGGGATTTCTGGCATCATTGTCCT	2	10	71.3663
CGGGATTTCTGGCATCATTGTCCT	2	7.5	70.3832
CGGGATTTCTGGCATCATTGTCCT	2	5	69.866
CGGGATTTCTGGCATCATTGTCCT	2	2.5	68.7983
CGGGATTTCTGGCATCATTGTCCT	2	1	67.3513
TAATTATACGAGTAGTTTCTGTCCTG	2	20	67.8832
TAATTATACGAGTAGTTTCTGTCCTG	2	15	67.3794
TAATTATACGAGTAGTTTCTGTCCTG	2	10	66.4523
TAATTATACGAGTAGTTTCTGTCCTG	2	7.5	65.7411
TAATTATACGAGTAGTTTCTGTCCTG	2	5	64.6193
TAATTATACGAGTAGTTTCTGTCCTG	2	2.5	63.0824
TAATTATACGAGTAGTTTCTGTCCTG	2	1	60.7316
GATTGTATCATCGACATCACACTACC	2	20	70.6853
GATTGTATCATCGACATCACACTACC	2	15	70.261
GATTGTATCATCGACATCACACTACC	2	10	69.4037
GATTGTATCATCGACATCACACTACC	2	7.5	68.5034
GATTGTATCATCGACATCACACTACC	2	5	67.9694
GATTGTATCATCGACATCACACTACC	2	2.5	66.4448
GATTGTATCATCGACATCACACTACC	2	1	65.0961
CAAACTTAGTAATCACGCCCAGCAACCA	2	20	76.2523
CAAACTTAGTAATCACGCCCAGCAACCA	2	15	75.5328
CAAACTTAGTAATCACGCCCAGCAACCA	2	10	74.7253
CAAACTTAGTAATCACGCCCAGCAACCA	2	7.5	74.0421
CAAACTTAGTAATCACGCCCAGCAACCA	2	5	73.4519
CAAACTTAGTAATCACGCCCAGCAACCA	2	2.5	72.0191
CAAACTTAGTAATCACGCCCAGCAACCA	2	1	70.9909
GATCTCTCTATCATCGTTTATTGGGTAT	2	20	68.2357
GATCTCTCTATCATCGTTTATTGGGTAT	2	15	67.4832
GATCTCTCTATCATCGTTTATTGGGTAT	2	10	66.7549
GATCTCTCTATCATCGTTTATTGGGTAT	2	7.5	66.0243
GATCTCTCTATCATCGTTTATTGGGTAT	2	5	65.118
GATCTCTCTATCATCGTTTATTGGGTAT	2	2.5	63.703
TTGTAGTTGACGTTTGTGATTTAGTGAATT	2	20	70.7588
TTGTAGTTGACGTTTGTGATTTAGTGAATT	2	15	70.1701
TTGTAGTTGACGTTTGTGATTTAGTGAATT	2	10	69.5039
TTGTAGTTGACGTTTGTGATTTAGTGAATT	2	7.5	68.914
TTGTAGTTGACGTTTGTGATTTAGTGAATT	2	5	68.1775
TTGTAGTTGACGTTTGTGATTTAGTGAATT	2	2.5	67.1164
TTGTAGTTGACGTTTGTGATTTAGTGAATT	2	1	65.705
TTTGGGTTAGTAAGAAGGCAGCAGTTGGGC	2	20	77.9018
TTTGGGTTAGTAAGAAGGCAGCAGTTGGGC	2	15	77.414
TTTGGGTTAGTAAGAAGGCAGCAGTTGGGC	2	10	76.5002
TTTGGGTTAGTAAGAAGGCAGCAGTTGGGC	2	7.5	76.007
TTTGGGTTAGTAAGAAGGCAGCAGTTGGGC	2	5	75.0649
TTTGGGTTAGTAAGAAGGCAGCAGTTGGGC	2	2.5	74.0899
TTTGGGTTAGTAAGAAGGCAGCAGTTGGGC	2	1	73.0201
GGACGGCGTT	3	20	63.0298
GGACGGCGTT	3	15	61.4674
CGGCGCGCTG	3	20	69.4256
CGGCGCGCTG	3	15	68.4689
CGGCGCGCTG	3	10	67.563
CGGCGCGCTG	3	7.5	67.1517
CGGCGCGCTG	3	5	66.0218
GGTGGCGTTCTT	3	20	61.6934
GGTGGCGTTCTT	3	15	60.7583
GGTGGCGTTCTT	3	10	58.6913
GGTGGCGTTCTT	3	7.5	56.9716
TCTACACCGCGA	3	20	63.0537
TCTACACCGCGA	3	15	61.9615
TCTACACCGCGA	3	10	60.4757
TCTACACCGCGA	3	7.5	58.8301
ACTGTATCGCCCTA	3	20	63.8365
ACTGTATCGCCCTA	3	15	63.2052
ACTGTATCGCCCTA	3	10	62.064
ACTGTATCGCCCTA	3	7.5	60.7355
CCGTTGCTGCTAGG	3	20	65.8257
CCGTTGCTGCTAGG	3	15	65.3631
CCGTTGCTGCTAGG	3	10	64.3795
CCGTTGCTGCTAGG	3	7.5	63.6718
CCGTTGCTGCTAGG	3	5	61.3104
CCGTTGCTGCTAGG	3	2.5	59.5787
TAGACGCGGCCTCTTTCC	3	20	73.8779
TAGACGCGGCCTCTTTCC	3	15	73.3486
TAGACGCGGCCTCTTTCC	3	10	72.2305
TAGACGCGGCCTCTTTCC	3	7.5	71.8372
TAGACGCGGCCTCTTTCC	3	5	71.1376
TAGACGCGGCCTCTTTCC	3	2.5	69.5792
TAGACGCGGCCTCTTTCC	3	1	67.5671
CTAAACTGTTATAGCCGG	3	20	64.5921
CTAAACTGTTATAGCCGG	3	15	63.6142
CTAAACTGTTATAGCCGG	3	10	62.7785
CTAAACTGTTATAGCCGG	3	7.5	62.1437
CTAAACTGTTATAGCCGG	3	5	60.7195
CTAAACTGTTATAGCCGG	3	2.5	59.1905
TGTAAGACTTCTGCCAGAAA	3	20	67.9862
TGTAAGACTTCTGCCAGAAA	3	15	67.3873
TGTAAGACTTCTGCCAGAAA	3	10	66.5099
TGTAAGACTTCTGCCAGAAA	3	7.5	65.9391
TGTAAGACTTCTGCCAGAAA	3	5	64.8069
TGTAAGACTTCTGCCAGAAA	3	2.5	62.7338
CGCGCGAGTATTTATAACCT	3	20	68.4484
CGCGCGAGTATTTATAACCT	3	15	68.0247
CGCGCGAGTATTTATAACCT	3	10	67.3031
CGCGCGAGTATTTATAACCT	3	7.5	66.8304
CGCGCGAGTATTTATAACCT	3	5	66.093
CGCGCGAGTATTTATAACCT	3	2.5	64.589
TTCTACATCCATCTTAATCCCA	3	20	65.6711
TTCTACATCCATCTTAATCCCA	3	15	64.9201
TTCTACATCCATCTTAATCCCA	3	10	64.0739
TTCTACATCCATCTTAATCCCA	3	7.5	63.6368
TTCTACATCCATCTTAATCCCA	3	5	62.5328
TTCTACATCCATCTTAATCCCA	3	2.5	60.8865
AGACATCCCATACGAGCATCCA	3	20	73.3901
AGACATCCCATACGAGCATCCA	3	15	72.8551
AGACATCCCATACGAGCATCCA	3	10	72.0701
AGACATCCCATACGAGCATCCA	3	7.5	71.6639
AGACATCCCATACGAGCATCCA	3	5	70.734
AGACATCCCATACGAGCATCCA	3	2.5	69.6036
AGACATCCCATACGAGCATCCA	3	1	68.1131
ACATGACTCATCTTAGCCGGCGAG	3	20	76.4427
ACATGACTCATCTTAGCCGGCGAG	3	15	75.9413
ACATGACTCATCTTAGCCGGCGAG	3	10	75.161
ACATGACTCATCTTAGCCGGCGAG	3	7.5	74.7705
ACATGACTCATCTTAGCCGGCGAG	3	5	74.1485
ACATGACTCATCTTAGCCGGCGAG	3	2.5	72.8329
ACATGACTCATCTTAGCCGGCGAG	3	1	71.4769
CGGGATTTCTGGCATCATTGTCCT	3	20	73.0246
CGGGATTTCTGGCATCATTGTCCT	3	15	72.5966
CGGGATTTCTGGCATCATTGTCCT	3	10	71.8565
CGGGATTTCTGGCATCATTGTCCT	3	7.5	71.2726
CGGGATTTCTGGCATCATTGTCCT	3	5	70.6687
CGGGATTTCTGGCATCATTGTCCT	3	2.5	69.7007
CGGGATTTCTGGCATCATTGTCCT	3	1	68.3478
TAATTATACGAGTAGTTTCTGTCCTG	3	20	67.8814
TAATTATACGAGTAGTTTCTGTCCTG	3	15	67.5781
TAATTATACGAGTAGTTTCTGTCCTG	3	10	66.846
TAATTATACGAGTAGTTTCTGTCCTG	3	7.5	66.443
TAATTATACGAGTAGTTTCTGTCCTG	3	5	65.8211
TAATTATACGAGTAGTTTCTGTCCTG	3	2.5	64.269
TAATTATACGAGTAGTTTCTGTCCTG	3	1	62.3318
GATTGTATCATCGACATCACACTACC	3	20	70.8808
GATTGTATCATCGACATCACACTACC	3	15	70.552
GATTGTATCATCGACATCACACTACC	3	10	69.8922
GATTGTATCATCGACATCACACTACC	3	7.5	69.1982
GATTGTATCATCGACATCACACTACC	3	5	68.8687
GATTGTATCATCGACATCACACTACC	3	2.5	67.5586
GATTGTATCATCGACATCACACTACC	3	1	66.3081
CAAACTTAGTAATCACGCCCAGCAACCA	3	20	76.3463
CAAACTTAGTAATCACGCCCAGCAACCA	3	15	75.8376
CAAACTTAGTAATCACGCCCAGCAACCA	3	10	75.0304
CAAACTTAGTAATCACGCCCAGCAACCA	3	7.5	74.6437
CAAACTTAGTAATCACGCCCAGCAACCA	3	5	74.3593
CAAACTTAGTAATCACGCCCAGCAACCA	3	2.5	73.0092
CAAACTTAGTAATCACGCCCAGCAACCA	3	1	71.7888
GATCTCTCTATCATCGTTTATTGGGTAT	3	20	68.1234
GATCTCTCTATCATCGTTTATTGGGTAT	3	15	67.6814
GATCTCTCTATCATCGTTTATTGGGTAT	3	10	67.0509
GATCTCTCTATCATCGTTTATTGGGTAT	3	7.5	66.7259
GATCTCTCTATCATCGTTTATTGGGTAT	3	5	65.9142
GATCTCTCTATCATCGTTTATTGGGTAT	3	2.5	64.7977
GATCTCTCTATCATCGTTTATTGGGTAT	3	1	62.8546
TTGTAGTTGACGTTTGTGATTTAGTGAATT	3	20	70.9503
TTGTAGTTGACGTTTGTGATTTAGTGAATT	3	15	70.4595
TTGTAGTTGACGTTTGTGATTTAGTGAATT	3	10	69.7891
TTGTAGTTGACGTTTGTGATTTAGTGAATT	3	7.5	69.5052
TTGTAGTTGACGTTTGTGATTTAGTGAATT	3	5	68.9651
TTGTAGTTGACGTTTGTGATTTAGTGAATT	3	2.5	67.8008
TTGTAGTTGACGTTTGTGATTTAGTGAATT	3	1	66.5039
TTTGGGTTAGTAAGAAGGCAGCAGTTGGGC	3	20	77.9716
TTTGGGTTAGTAAGAAGGCAGCAGTTGGGC	3	15	77.4969
TTTGGGTTAGTAAGAAGGCAGCAGTTGGGC	3	10	76.8913
TTTGGGTTAGTAAGAAGGCAGCAGTTGGGC	3	7.5	76.6814
TTTGGGTTAGTAAGAAGGCAGCAGTTGGGC	3	5	75.848
TTTGGGTTAGTAAGAAGGCAGCAGTTGGGC	3	2.5	74.8861
TTTGGGTTAGTAAGAAGGCAGCAGTTGGGC	3	1	73.7078
GGACGGCGTT	4	20	62.3271
GGACGGCGTT	4	15	60.7609
CGGCGCGCTG	4	20	69.1224
CGGCGCGCTG	4	15	68.3568
CGGCGCGCTG	4	10	67.3526
CGGCGCGCTG	4	7.5	65.5348
GGTGGCGTTCTT	4	20	61.3794
GGTGGCGTTCTT	4	15	60.2494
TCTACACCGCGA	4	20	62.8404
TCTACACCGCGA	4	15	61.5476
TCTACACCGCGA	4	10	59.7565
TCTACACCGCGA	4	7.5	57.8094
ACTGTATCGCCCTA	4	20	63.4244
ACTGTATCGCCCTA	4	15	62.6918
ACTGTATCGCCCTA	4	10	61.2451
ACTGTATCGCCCTA	4	7.5	59.4202
CCGTTGCTGCTAGG	4	20	65.6148
CCGTTGCTGCTAGG	4	15	65.3404
CCGTTGCTGCTAGG	4	10	63.7669
CCGTTGCTGCTAGG	4	7.5	62.7501
TAGACGCGGCCTCTTTCC	4	20	73.7798
TAGACGCGGCCTCTTTCC	4	15	73.1323
TAGACGCGGCCTCTTTCC	4	10	71.6146
TAGACGCGGCCTCTTTCC	4	7.5	71.0212
TAGACGCGGCCTCTTTCC	4	5	70.5232
TAGACGCGGCCTCTTTCC	4	2.5	68.4594
CTAAACTGTTATAGCCGG	4	20	64.2711
CTAAACTGTTATAGCCGG	4	15	63.6971
CTAAACTGTTATAGCCGG	4	10	62.1576
CTAAACTGTTATAGCCGG	4	7.5	61.3253
CTAAACTGTTATAGCCGG	4	5	60.1094
TGTAAGACTTCTGCCAGAAA	4	20	67.6742
TGTAAGACTTCTGCCAGAAA	4	15	66.8759
TGTAAGACTTCTGCCAGAAA	4	10	65.9923
TGTAAGACTTCTGCCAGAAA	4	7.5	65.0291
TGTAAGACTTCTGCCAGAAA	4	5	63.8043
CGCGCGAGTATTTATAACCT	4	20	68.2395
CGCGCGAGTATTTATAACCT	4	15	67.713
CGCGCGAGTATTTATAACCT	4	10	66.792
CGCGCGAGTATTTATAACCT	4	7.5	65.9284
CGCGCGAGTATTTATAACCT	4	5	65.087
TTCTACATCCATCTTAATCCCA	4	20	65.4692
TTCTACATCCATCTTAATCCCA	4	15	64.7189
TTCTACATCCATCTTAATCCCA	4	10	63.4829
TTCTACATCCATCTTAATCCCA	4	7.5	62.0434
TTCTACATCCATCTTAATCCCA	4	5	60.8357
TTCTACATCCATCTTAATCCCA	4	2.5	59.4829
AGACATCCCATACGAGCATCCA	4	20	73.2805
AGACATCCCATACGAGCATCCA	4	15	72.5499
AGACATCCCATACGAGCATCCA	4	10	71.6586
AGACATCCCATACGAGCATCCA	4	7.5	70.6432
AGACATCCCATACGAGCATCCA	4	5	69.7037
AGACATCCCATACGAGCATCCA	4	2.5	68.6786
AGACATCCCATACGAGCATCCA	4	1	66.8994
ACATGACTCATCTTAGCCGGCGAG	4	20	76.4275
ACATGACTCATCTTAGCCGGCGAG	4	15	75.6312
ACATGACTCATCTTAGCCGGCGAG	4	10	74.9577
ACATGACTCATCTTAGCCGGCGAG	4	7.5	73.6558
ACATGACTCATCTTAGCCGGCGAG	4	5	73.041
ACATGACTCATCTTAGCCGGCGAG	4	2.5	72.0197
ACATGACTCATCTTAGCCGGCGAG	4	1	70.4604
CGGGATTTCTGGCATCATTGTCCT	4	20	72.7303
CGGGATTTCTGGCATCATTGTCCT	4	15	72.2936
CGGGATTTCTGGCATCATTGTCCT	4	10	71.3494
CGGGATTTCTGGCATCATTGTCCT	4	7.5	70.4613
CGGGATTTCTGGCATCATTGTCCT	4	5	69.7449
CGGGATTTCTGGCATCATTGTCCT	4	2.5	68.779
CGGGATTTCTGGCATCATTGTCCT	4	1	67.3467
TAATTATACGAGTAGTTTCTGTCCTG	4	20	67.872
TAATTATACGAGTAGTTTCTGTCCTG	4	15	67.2634
TAATTATACGAGTAGTTTCTGTCCTG	4	10	66.3519
TAATTATACGAGTAGTTTCTGTCCTG	4	7.5	65.3384
TAATTATACGAGTAGTTTCTGTCCTG	4	5	64.8257
TAATTATACGAGTAGTTTCTGTCCTG	4	2.5	63.1612
GATTGTATCATCGACATCACACTACC	4	20	70.6638
GATTGTATCATCGACATCACACTACC	4	15	70.2448
GATTGTATCATCGACATCACACTACC	4	10	69.274
GATTGTATCATCGACATCACACTACC	4	7.5	68.2765
GATTGTATCATCGACATCACACTACC	4	5	67.9565
GATTGTATCATCGACATCACACTACC	4	2.5	66.6457
GATTGTATCATCGACATCACACTACC	4	1	65.1911
CAAACTTAGTAATCACGCCCAGCAACCA	4	20	76.2388
CAAACTTAGTAATCACGCCCAGCAACCA	4	15	75.5271
CAAACTTAGTAATCACGCCCAGCAACCA	4	10	74.5334
CAAACTTAGTAATCACGCCCAGCAACCA	4	7.5	73.6368
CAAACTTAGTAATCACGCCCAGCAACCA	4	5	73.4509
CAAACTTAGTAATCACGCCCAGCAACCA	4	2.5	72.205
CAAACTTAGTAATCACGCCCAGCAACCA	4	1	70.974
GATCTCTCTATCATCGTTTATTGGGTAT	4	20	68.0275
GATCTCTCTATCATCGTTTATTGGGTAT	4	15	67.5814
GATCTCTCTATCATCGTTTATTGGGTAT	4	10	66.558
GATCTCTCTATCATCGTTTATTGGGTAT	4	7.5	65.6222
GATCTCTCTATCATCGTTTATTGGGTAT	4	5	65.3124
GATCTCTCTATCATCGTTTATTGGGTAT	4	2.5	63.8916
GATCTCTCTATCATCGTTTATTGGGTAT	4	1	62.1444
TTGTAGTTGACGTTTGTGATTTAGTGAATT	4	20	70.7363
TTGTAGTTGACGTTTGTGATTTAGTGAATT	4	15	69.9454
TTGTAGTTGACGTTTGTGATTTAGTGAATT	4	10	69.3819
TTGTAGTTGACGTTTGTGATTTAGTGAATT	4	7.5	68.9953
TTGTAGTTGACGTTTGTGATTTAGTGAATT	4	5	68.1579
TTGTAGTTGACGTTTGTGATTTAGTGAATT	4	2.5	67.0027
TTGTAGTTGACGTTTGTGATTTAGTGAATT	4	1	65.8044
TTTGGGTTAGTAAGAAGGCAGCAGTTGGGC	4	20	77.8834
TTTGGGTTAGTAAGAAGGCAGCAGTTGGGC	4	15	77.0977
TTTGGGTTAGTAAGAAGGCAGCAGTTGGGC	4	10	76.5776
TTTGGGTTAGTAAGAAGGCAGCAGTTGGGC	4	7.5	76.1805
TTTGGGTTAGTAAGAAGGCAGCAGTTGGGC	4	5	75.1639
TTTGGGTTAGTAAGAAGGCAGCAGTTGGGC	4	2.5	74.0887
TTTGGGTTAGTAAGAAGGCAGCAGTTGGGC	4	1	73.0086

## Sheet: PS-PS
included_Tms_in_analysis_psps
Sequence	Rep	Conc (uM)	Tm (Celsius)
CTGTAAGGCGATATGTT	1	20	55.1963
CTGTAAGGCGATATGTT	1	15	54.3646
CTGTAAGGCGATATGTT	1	10	53.2347
CTGTAAGGCGATATGTT	1	7.5	52.374
CTGTAAGGCGATATGTT	1	5	51.6883
CTGTAAGGCGATATGTT	1	2.5	49.4747
CTGTAAGGCGATATGTT	1	1	46.8765
CTGTAAGGCGATATGTT	2	20	55.0712
CTGTAAGGCGATATGTT	2	15	54.2343
CTGTAAGGCGATATGTT	2	10	53.1255
CTGTAAGGCGATATGTT	2	7.5	52.2677
CTGTAAGGCGATATGTT	2	5	51.1723
CTGTAAGGCGATATGTT	2	2.5	49.0655
CTGTAAGGCGATATGTT	2	1	45.8853
CTGTAAGGCGATATGTT	3	20	55.1679
CTGTAAGGCGATATGTT	3	15	54.3271
CTGTAAGGCGATATGTT	3	10	53.2265
CTGTAAGGCGATATGTT	3	7.5	52.2624
CTGTAAGGCGATATGTT	3	5	51.2715
CTGTAAGGCGATATGTT	3	2.5	49.2721
CTGTAAGGCGATATGTT	3	1	46.7835
CTGTAAGGCGATATGTT	4	20	55.0646
CTGTAAGGCGATATGTT	4	15	54.2269
CTGTAAGGCGATATGTT	4	10	53.0186
CTGTAAGGCGATATGTT	4	7.5	52.3578
CTGTAAGGCGATATGTT	4	5	51.171
CTGTAAGGCGATATGTT	4	2.5	49.5704
CTGTAAGGCGATATGTT	4	1	46.6808
TGCCATGTTGAAAACC	1	20	53.0391
TGCCATGTTGAAAACC	1	15	51.9374
TGCCATGTTGAAAACC	1	10	51.0356
TGCCATGTTGAAAACC	1	7.5	49.8717
TGCCATGTTGAAAACC	1	5	48.8213
TGCCATGTTGAAAACC	1	2.5	47.0328
TGCCATGTTGAAAACC	1	1	44.9139
TGCCATGTTGAAAACC	2	20	52.8276
TGCCATGTTGAAAACC	2	15	51.9315
TGCCATGTTGAAAACC	2	10	50.6273
TGCCATGTTGAAAACC	2	7.5	49.8797
TGCCATGTTGAAAACC	2	5	49.0121
TGCCATGTTGAAAACC	2	2.5	46.7342
TGCCATGTTGAAAACC	2	1	43.6419
TGCCATGTTGAAAACC	3	20	52.8381
TGCCATGTTGAAAACC	3	15	51.8294
TGCCATGTTGAAAACC	3	10	50.73
TGCCATGTTGAAAACC	3	7.5	49.9743
TGCCATGTTGAAAACC	3	5	48.5001
TGCCATGTTGAAAACC	3	2.5	47.1312
TGCCATGTTGAAAACC	3	1	44.5482
TGCCATGTTGAAAACC	4	20	52.7403
TGCCATGTTGAAAACC	4	15	51.2191
TGCCATGTTGAAAACC	4	10	50.5303
TGCCATGTTGAAAACC	4	7.5	49.569
TGCCATGTTGAAAACC	4	5	48.5072
TGCCATGTTGAAAACC	4	2.5	47.0315
TGCCATGTTGAAAACC	4	1	44.2425
TATTCTGCCAATGGAAC	1	20	54.4707
TATTCTGCCAATGGAAC	1	15	53.4794
TATTCTGCCAATGGAAC	1	10	52.2654
TATTCTGCCAATGGAAC	1	7.5	51.3186
TATTCTGCCAATGGAAC	1	5	50.2645
TATTCTGCCAATGGAAC	1	2.5	48.3955
TATTCTGCCAATGGAAC	1	1	46.1107
TATTCTGCCAATGGAAC	2	20	54.2495
TATTCTGCCAATGGAAC	2	15	53.0615
TATTCTGCCAATGGAAC	2	10	52.3579
TATTCTGCCAATGGAAC	2	7.5	51.2344
TATTCTGCCAATGGAAC	2	5	50.0676
TATTCTGCCAATGGAAC	2	2.5	48.2936
TATTCTGCCAATGGAAC	2	1	44.4947
TATTCTGCCAATGGAAC	3	20	54.2443
TATTCTGCCAATGGAAC	3	15	53.557
TATTCTGCCAATGGAAC	3	10	52.2636
TATTCTGCCAATGGAAC	3	7.5	51.3337
TATTCTGCCAATGGAAC	3	5	49.8645
TATTCTGCCAATGGAAC	3	2.5	48.1982
TATTCTGCCAATGGAAC	3	1	45.6095
TATTCTGCCAATGGAAC	4	20	54.144
TATTCTGCCAATGGAAC	4	15	53.4601
TATTCTGCCAATGGAAC	4	10	52.0562
TATTCTGCCAATGGAAC	4	7.5	51.3254
TATTCTGCCAATGGAAC	4	5	50.0602
TATTCTGCCAATGGAAC	4	2.5	48.2889
TATTCTGCCAATGGAAC	4	1	44.8097
GGTTGCGGTGGCCAAC	1	20	54.4622
GGTTGCGGTGGCCAAC	1	15	54.7115
GGTTGCGGTGGCCAAC	1	10	54.1021
GGTTGCGGTGGCCAAC	1	7.5	53.3149
GGTTGCGGTGGCCAAC	2	20	54.6401
GGTTGCGGTGGCCAAC	2	15	53.9944
GGTTGCGGTGGCCAAC	2	10	53.5728
GGTTGCGGTGGCCAAC	2	7.5	53.0923
GGTTGCGGTGGCCAAC	3	20	54.7308
GGTTGCGGTGGCCAAC	3	15	54.3922
GGTTGCGGTGGCCAAC	3	10	53.6648
GGTTGCGGTGGCCAAC	3	7.5	53.2961
GGTTGCGGTGGCCAAC	4	20	54.0349
GGTTGCGGTGGCCAAC	4	15	54.0893
GGTTGCGGTGGCCAAC	4	10	53.3676
GGTTGCGGTGGCCAAC	4	7.5	52.7873
CGACATGTATGGCACAG	1	20	58.4491
CGACATGTATGGCACAG	1	15	57.6744
CGACATGTATGGCACAG	1	10	56.9213
CGACATGTATGGCACAG	1	7.5	56.0561
CGACATGTATGGCACAG	1	5	55.1931
CGACATGTATGGCACAG	1	2.5	53.308
CGACATGTATGGCACAG	1	1	50.5598
CGACATGTATGGCACAG	2	20	58.4019
CGACATGTATGGCACAG	2	15	57.7293
CGACATGTATGGCACAG	2	10	56.7615
CGACATGTATGGCACAG	2	7.5	55.9154
CGACATGTATGGCACAG	2	5	54.9686
CGACATGTATGGCACAG	2	2.5	53.0998
CGACATGTATGGCACAG	2	1	50.1523
CGACATGTATGGCACAG	3	20	58.2835
CGACATGTATGGCACAG	3	15	57.5128
CGACATGTATGGCACAG	3	10	56.6544
CGACATGTATGGCACAG	3	7.5	56.1063
CGACATGTATGGCACAG	3	5	54.9667
CGACATGTATGGCACAG	3	2.5	52.8929
CGACATGTATGGCACAG	3	1	50.1512
CGACATGTATGGCACAG	4	20	58.2864
CGACATGTATGGCACAG	4	15	57.618
CGACATGTATGGCACAG	4	10	56.6509
CGACATGTATGGCACAG	4	7.5	56.0073
CGACATGTATGGCACAG	4	5	54.9594
CGACATGTATGGCACAG	4	2.5	52.9891
CGACATGTATGGCACAG	4	1	49.945
CTCGGAGGCCCCATTTA	1	20	65.3939
CTCGGAGGCCCCATTTA	1	15	64.532
CTCGGAGGCCCCATTTA	1	10	63.4364
CTCGGAGGCCCCATTTA	1	7.5	62.7312
CTCGGAGGCCCCATTTA	1	5	61.5824
CTCGGAGGCCCCATTTA	1	2.5	59.425
CTCGGAGGCCCCATTTA	1	1	56.5535
CTCGGAGGCCCCATTTA	2	20	65.1323
CTCGGAGGCCCCATTTA	2	15	64.4598
CTCGGAGGCCCCATTTA	2	10	63.3806
CTCGGAGGCCCCATTTA	2	7.5	62.6682
CTCGGAGGCCCCATTTA	2	5	61.4205
CTCGGAGGCCCCATTTA	2	2.5	59.2746
CTCGGAGGCCCCATTTA	2	1	55.8103
CTCGGAGGCCCCATTTA	3	20	65.419
CTCGGAGGCCCCATTTA	3	15	64.6534
CTCGGAGGCCCCATTTA	3	10	63.2613
CTCGGAGGCCCCATTTA	3	7.5	62.5474
CTCGGAGGCCCCATTTA	3	5	61.6071
CTCGGAGGCCCCATTTA	3	2.5	59.1631
CTCGGAGGCCCCATTTA	3	1	56.4113
CTCGGAGGCCCCATTTA	4	20	65.3145
CTCGGAGGCCCCATTTA	4	15	64.5403
CTCGGAGGCCCCATTTA	4	10	63.2668
CTCGGAGGCCCCATTTA	4	7.5	62.5578
CTCGGAGGCCCCATTTA	4	5	61.4115
CTCGGAGGCCCCATTTA	4	2.5	59.3694
CTCGGAGGCCCCATTTA	4	1	56.2968
CCGCTCAGAGTAGAGA	1	20	58.4707
CCGCTCAGAGTAGAGA	1	15	57.6182
CCGCTCAGAGTAGAGA	1	10	56.7079
CCGCTCAGAGTAGAGA	1	7.5	55.9813
CCGCTCAGAGTAGAGA	1	5	54.9609
CCGCTCAGAGTAGAGA	1	2.5	52.9235
CCGCTCAGAGTAGAGA	1	1	49.8824
CCGCTCAGAGTAGAGA	2	20	59.1144
CCGCTCAGAGTAGAGA	2	15	57.7623
CCGCTCAGAGTAGAGA	2	10	56.5835
CCGCTCAGAGTAGAGA	2	7.5	55.6514
CCGCTCAGAGTAGAGA	2	5	54.6264
CCGCTCAGAGTAGAGA	2	2.5	52.299
CCGCTCAGAGTAGAGA	2	1	48.6754
CCGCTCAGAGTAGAGA	3	20	58.5038
CCGCTCAGAGTAGAGA	3	15	57.75
CCGCTCAGAGTAGAGA	3	10	56.663
CCGCTCAGAGTAGAGA	3	7.5	56.0442
CCGCTCAGAGTAGAGA	3	5	54.8228
CCGCTCAGAGTAGAGA	3	2.5	52.4067
CCGCTCAGAGTAGAGA	3	1	49.1729
CCGCTCAGAGTAGAGA	4	20	58.609
CCGCTCAGAGTAGAGA	4	15	57.7443
CCGCTCAGAGTAGAGA	4	10	56.7651
CCGCTCAGAGTAGAGA	4	7.5	55.9415
CCGCTCAGAGTAGAGA	4	5	54.8205
CCGCTCAGAGTAGAGA	4	2.5	52.7043
CCGCTCAGAGTAGAGA	4	1	49.0707
AATGAGGAGTGAAATGG	1	20	54.4743
AATGAGGAGTGAAATGG	1	15	53.5448
AATGAGGAGTGAAATGG	1	10	52.44
AATGAGGAGTGAAATGG	1	7.5	51.5667
AATGAGGAGTGAAATGG	1	5	50.5869
AATGAGGAGTGAAATGG	1	2.5	48.6735
AATGAGGAGTGAAATGG	1	1	45.6942
AATGAGGAGTGAAATGG	2	20	54.3728
AATGAGGAGTGAAATGG	2	15	53.5161
AATGAGGAGTGAAATGG	2	10	52.3426
AATGAGGAGTGAAATGG	2	7.5	51.4587
AATGAGGAGTGAAATGG	2	5	50.4892
AATGAGGAGTGAAATGG	2	2.5	48.3805
AATGAGGAGTGAAATGG	2	1	45.8831
AATGAGGAGTGAAATGG	3	20	54.3983
AATGAGGAGTGAAATGG	3	15	53.5632
AATGAGGAGTGAAATGG	3	10	52.4504
AATGAGGAGTGAAATGG	3	7.5	51.4845
AATGAGGAGTGAAATGG	3	5	50.5949
AATGAGGAGTGAAATGG	3	2.5	48.5839
AATGAGGAGTGAAATGG	3	1	45.4994
AATGAGGAGTGAAATGG	4	20	54.3777
AATGAGGAGTGAAATGG	4	15	53.4411
AATGAGGAGTGAAATGG	4	10	52.224
AATGAGGAGTGAAATGG	4	7.5	51.4654
AATGAGGAGTGAAATGG	4	5	50.4781
AATGAGGAGTGAAATGG	4	2.5	48.5753
AATGAGGAGTGAAATGG	4	1	45.8824
GCTGAACTAACCACCA	1	20	56.4002
GCTGAACTAACCACCA	1	15	55.6176
GCTGAACTAACCACCA	1	10	54.7335
GCTGAACTAACCACCA	1	7.5	53.8912
GCTGAACTAACCACCA	1	5	52.8412
GCTGAACTAACCACCA	1	2.5	50.8681
GCTGAACTAACCACCA	1	1	47.4682
GCTGAACTAACCACCA	2	20	56.5927
GCTGAACTAACCACCA	2	15	55.808
GCTGAACTAACCACCA	2	10	54.5387
GCTGAACTAACCACCA	2	7.5	53.7797
GCTGAACTAACCACCA	2	5	52.4258
GCTGAACTAACCACCA	2	2.5	50.2647
GCTGAACTAACCACCA	2	1	48.2802
GCTGAACTAACCACCA	3	20	56.5151
GCTGAACTAACCACCA	3	15	55.6337
GCTGAACTAACCACCA	3	10	54.6519
GCTGAACTAACCACCA	3	7.5	53.8103
GCTGAACTAACCACCA	3	5	52.6527
GCTGAACTAACCACCA	3	2.5	50.1768
GCTGAACTAACCACCA	3	1	47.882
GCTGAACTAACCACCA	4	20	56.974
GCTGAACTAACCACCA	4	15	55.6173
GCTGAACTAACCACCA	4	10	54.5366
GCTGAACTAACCACCA	4	7.5	53.4742
GCTGAACTAACCACCA	4	5	52.2347
GCTGAACTAACCACCA	4	2.5	50.2636
GCTGAACTAACCACCA	4	1	46.4558
CCACTAGCGGCGCCGTT	1	20	71.3037
CCACTAGCGGCGCCGTT	1	15	70.5514
CCACTAGCGGCGCCGTT	1	10	69.5414
CCACTAGCGGCGCCGTT	1	7.5	68.7384
CCACTAGCGGCGCCGTT	1	5	67.6054
CCACTAGCGGCGCCGTT	1	2.5	65.6688
CCACTAGCGGCGCCGTT	1	1	62.6925
CCACTAGCGGCGCCGTT	2	20	71.5983
CCACTAGCGGCGCCGTT	2	15	70.362
CCACTAGCGGCGCCGTT	2	10	69.4417
CCACTAGCGGCGCCGTT	2	7.5	68.4303
CCACTAGCGGCGCCGTT	2	5	67.2962
CCACTAGCGGCGCCGTT	2	2.5	65.3634
CCACTAGCGGCGCCGTT	2	1	62.5905
CCACTAGCGGCGCCGTT	3	20	71.3301
CCACTAGCGGCGCCGTT	3	15	70.4789
CCACTAGCGGCGCCGTT	3	10	69.5618
CCACTAGCGGCGCCGTT	3	7.5	68.5542
CCACTAGCGGCGCCGTT	3	5	67.7254
CCACTAGCGGCGCCGTT	3	2.5	65.582
CCACTAGCGGCGCCGTT	3	1	62.8083
CCACTAGCGGCGCCGTT	4	20	71.2209
CCACTAGCGGCGCCGTT	4	15	70.5682
CCACTAGCGGCGCCGTT	4	10	69.4572
CCACTAGCGGCGCCGTT	4	7.5	68.6542
CCACTAGCGGCGCCGTT	4	5	67.5205
CCACTAGCGGCGCCGTT	4	2.5	65.4674
CCACTAGCGGCGCCGTT	4	1	62.4939
GAGGCAGCCGCGACCTG	1	20	72.6477
GAGGCAGCCGCGACCTG	1	15	71.9076
GAGGCAGCCGCGACCTG	1	10	70.7613
GAGGCAGCCGCGACCTG	1	7.5	69.9701
GAGGCAGCCGCGACCTG	1	5	68.7609
GAGGCAGCCGCGACCTG	1	2.5	66.6812
GAGGCAGCCGCGACCTG	1	1	63.8234
GAGGCAGCCGCGACCTG	2	20	72.6426
GAGGCAGCCGCGACCTG	2	15	71.7057
GAGGCAGCCGCGACCTG	2	10	70.5601
GAGGCAGCCGCGACCTG	2	7.5	69.7702
GAGGCAGCCGCGACCTG	2	5	68.4617
GAGGCAGCCGCGACCTG	2	2.5	66.2766
GAGGCAGCCGCGACCTG	2	1	63.4195
GAGGCAGCCGCGACCTG	3	20	72.68
GAGGCAGCCGCGACCTG	3	15	71.8385
GAGGCAGCCGCGACCTG	3	10	70.6885
GAGGCAGCCGCGACCTG	3	7.5	69.7965
GAGGCAGCCGCGACCTG	3	5	68.3768
GAGGCAGCCGCGACCTG	3	2.5	65.9913
GAGGCAGCCGCGACCTG	3	1	63.8439
GAGGCAGCCGCGACCTG	4	20	72.562
GAGGCAGCCGCGACCTG	4	15	71.7197
GAGGCAGCCGCGACCTG	4	10	70.5805
GAGGCAGCCGCGACCTG	4	7.5	69.7842
GAGGCAGCCGCGACCTG	4	5	68.469
GAGGCAGCCGCGACCTG	4	2.5	66.1865
GAGGCAGCCGCGACCTG	4	1	63.6318
AGAGCGCCCTGCTGCC	1	20	70.1617
AGAGCGCCCTGCTGCC	1	15	69.3741
AGAGCGCCCTGCTGCC	1	10	68.2575
AGAGCGCCCTGCTGCC	1	7.5	67.4531
AGAGCGCCCTGCTGCC	1	5	66.54
AGAGCGCCCTGCTGCC	1	2.5	64.5827
AGAGCGCCCTGCTGCC	1	1	61.6359
AGAGCGCCCTGCTGCC	2	20	70.1618
AGAGCGCCCTGCTGCC	2	15	69.1689
AGAGCGCCCTGCTGCC	2	10	68.1566
AGAGCGCCCTGCTGCC	2	7.5	66.9563
AGAGCGCCCTGCTGCC	2	5	66.1372
AGAGCGCCCTGCTGCC	2	2.5	64.1783
AGAGCGCCCTGCTGCC	2	1	61.3304
AGAGCGCCCTGCTGCC	3	20	70.2813
AGAGCGCCCTGCTGCC	3	15	69.4947
AGAGCGCCCTGCTGCC	3	10	68.1793
AGAGCGCCCTGCTGCC	3	7.5	67.2691
AGAGCGCCCTGCTGCC	3	5	66.2604
AGAGCGCCCTGCTGCC	3	2.5	64.1999
AGAGCGCCCTGCTGCC	3	1	62.0532
AGAGCGCCCTGCTGCC	4	20	70.176
AGAGCGCCCTGCTGCC	4	15	69.2898
AGAGCGCCCTGCTGCC	4	10	68.0723
AGAGCGCCCTGCTGCC	4	7.5	67.4742
AGAGCGCCCTGCTGCC	4	5	66.0387
AGAGCGCCCTGCTGCC	4	2.5	64.0879
AGAGCGCCCTGCTGCC	4	1	61.7407
GATGCCGCAGCGACCTG	1	20	70.2834
GATGCCGCAGCGACCTG	1	15	69.3575
GATGCCGCAGCGACCTG	1	10	68.3978
GATGCCGCAGCGACCTG	1	7.5	67.4897
GATGCCGCAGCGACCTG	1	5	66.2586
GATGCCGCAGCGACCTG	1	2.5	64.3326
GATGCCGCAGCGACCTG	1	1	61.674
GATGCCGCAGCGACCTG	2	20	70.0887
GATGCCGCAGCGACCTG	2	15	69.3511
GATGCCGCAGCGACCTG	2	10	68.1921
GATGCCGCAGCGACCTG	2	7.5	67.3912
GATGCCGCAGCGACCTG	2	5	66.1556
GATGCCGCAGCGACCTG	2	2.5	64.1238
GATGCCGCAGCGACCTG	2	1	61.0607
GATGCCGCAGCGACCTG	3	20	70.2065
GATGCCGCAGCGACCTG	3	15	69.4696
GATGCCGCAGCGACCTG	3	10	68.2149
GATGCCGCAGCGACCTG	3	7.5	67.4112
GATGCCGCAGCGACCTG	3	5	66.2792
GATGCCGCAGCGACCTG	3	2.5	64.2448
GATGCCGCAGCGACCTG	3	1	61.5851
GATGCCGCAGCGACCTG	4	20	70.3984
GATGCCGCAGCGACCTG	4	15	69.1717
GATGCCGCAGCGACCTG	4	10	68.205
GATGCCGCAGCGACCTG	4	7.5	67.2993
GATGCCGCAGCGACCTG	4	5	66.0569
GATGCCGCAGCGACCTG	4	2.5	64.228
GATGCCGCAGCGACCTG	4	1	61.0781
AACGAATGTCAGCAATT	1	20	56.2318
AACGAATGTCAGCAATT	1	15	55.4507
AACGAATGTCAGCAATT	1	10	54.2623
AACGAATGTCAGCAATT	1	7.5	53.5281
AACGAATGTCAGCAATT	1	5	52.406
AACGAATGTCAGCAATT	1	2.5	50.1933
AACGAATGTCAGCAATT	1	1	46.9521
AACGAATGTCAGCAATT	2	20	56.4424
AACGAATGTCAGCAATT	2	15	55.3551
AACGAATGTCAGCAATT	2	10	54.2536
AACGAATGTCAGCAATT	2	7.5	53.3195
AACGAATGTCAGCAATT	2	5	52.1196
AACGAATGTCAGCAATT	2	2.5	49.7847
AACGAATGTCAGCAATT	2	1	47.8647
AACGAATGTCAGCAATT	3	20	56.243
AACGAATGTCAGCAATT	3	15	55.3667
AACGAATGTCAGCAATT	3	10	54.277
AACGAATGTCAGCAATT	3	7.5	53.3456
AACGAATGTCAGCAATT	3	5	52.3325
AACGAATGTCAGCAATT	3	2.5	49.8041
AACGAATGTCAGCAATT	3	1	46.976
AACGAATGTCAGCAATT	4	20	56.4404
AACGAATGTCAGCAATT	4	15	55.348
AACGAATGTCAGCAATT	4	10	54.252
AACGAATGTCAGCAATT	4	7.5	53.4134
AACGAATGTCAGCAATT	4	5	52.2047
AACGAATGTCAGCAATT	4	2.5	49.8782
AACGAATGTCAGCAATT	4	1	46.7619
GCTGTGAAACAATGTAG	1	20	51.5385
GCTGTGAAACAATGTAG	1	15	50.2816
GCTGTGAAACAATGTAG	1	10	49.0396
GCTGTGAAACAATGTAG	1	7.5	48.3654
GCTGTGAAACAATGTAG	1	5	47.6892
GCTGTGAAACAATGTAG	1	2.5	45.8692
GCTGTGAAACAATGTAG	1	1	43.7856
GCTGTGAAACAATGTAG	2	20	50.9365
GCTGTGAAACAATGTAG	2	15	50.558
GCTGTGAAACAATGTAG	2	10	49.1334
GCTGTGAAACAATGTAG	2	7.5	48.3708
GCTGTGAAACAATGTAG	2	5	47.3794
GCTGTGAAACAATGTAG	2	2.5	45.8625
GCTGTGAAACAATGTAG	2	1	43.7826
GCTGTGAAACAATGTAG	3	20	50.9409
GCTGTGAAACAATGTAG	3	15	49.975
GCTGTGAAACAATGTAG	3	10	49.0332
GCTGTGAAACAATGTAG	3	7.5	48.1677
GCTGTGAAACAATGTAG	3	5	47.5793
GCTGTGAAACAATGTAG	3	2.5	45.4687
GCTGTGAAACAATGTAG	3	1	43.383
GCTGTGAAACAATGTAG	4	20	50.942
GCTGTGAAACAATGTAG	4	15	50.1725
GCTGTGAAACAATGTAG	4	10	49.1444
GCTGTGAAACAATGTAG	4	7.5	48.4743
GCTGTGAAACAATGTAG	4	5	47.4951
GCTGTGAAACAATGTAG	4	2.5	45.67
GCTGTGAAACAATGTAG	4	1	43.6908
CGATTTTGTCAAGCCT	1	20	54.6216
CGATTTTGTCAAGCCT	1	15	53.6294
CGATTTTGTCAAGCCT	1	10	52.5377
CGATTTTGTCAAGCCT	1	7.5	51.7874
CGATTTTGTCAAGCCT	1	5	50.3258
CGATTTTGTCAAGCCT	1	2.5	48.6461
CGATTTTGTCAAGCCT	1	1	45.6561
CGATTTTGTCAAGCCT	2	20	54.4204
CGATTTTGTCAAGCCT	2	15	53.6153
CGATTTTGTCAAGCCT	2	10	52.3227
CGATTTTGTCAAGCCT	2	7.5	51.3807
CGATTTTGTCAAGCCT	2	5	50.0126
CGATTTTGTCAAGCCT	2	2.5	48.1445
CGATTTTGTCAAGCCT	2	1	45.2348
CGATTTTGTCAAGCCT	3	20	54.4223
CGATTTTGTCAAGCCT	3	15	53.5214
CGATTTTGTCAAGCCT	3	10	52.4364
CGATTTTGTCAAGCCT	3	7.5	51.6847
CGATTTTGTCAAGCCT	3	5	50.0259
CGATTTTGTCAAGCCT	3	2.5	48.2444
CGATTTTGTCAAGCCT	3	1	44.1398
CGATTTTGTCAAGCCT	4	20	54.7215
CGATTTTGTCAAGCCT	4	15	53.4233
CGATTTTGTCAAGCCT	4	10	52.4323
CGATTTTGTCAAGCCT	4	7.5	51.2752
CGATTTTGTCAAGCCT	4	5	50.0177
CGATTTTGTCAAGCCT	4	2.5	48.0516
CGATTTTGTCAAGCCT	4	1	45.1521
GAGCAGAAGGGGTTGT	1	20	60.1018
GAGCAGAAGGGGTTGT	1	15	59.2679
GAGCAGAAGGGGTTGT	1	10	58.089
GAGCAGAAGGGGTTGT	1	7.5	57.3747
GAGCAGAAGGGGTTGT	1	5	56.2231
GAGCAGAAGGGGTTGT	1	2.5	54.1597
GAGCAGAAGGGGTTGT	1	1	50.4788
GAGCAGAAGGGGTTGT	2	20	60.3936
GAGCAGAAGGGGTTGT	2	15	59.2542
GAGCAGAAGGGGTTGT	2	10	57.8804
GAGCAGAAGGGGTTGT	2	7.5	56.9514
GAGCAGAAGGGGTTGT	2	5	55.6039
GAGCAGAAGGGGTTGT	2	2.5	52.9333
GAGCAGAAGGGGTTGT	2	1	48.5386
GAGCAGAAGGGGTTGT	3	20	59.9119
GAGCAGAAGGGGTTGT	3	15	59.163
GAGCAGAAGGGGTTGT	3	10	57.8988
GAGCAGAAGGGGTTGT	3	7.5	57.2789
GAGCAGAAGGGGTTGT	3	5	56.0255
GAGCAGAAGGGGTTGT	3	2.5	53.9561
GAGCAGAAGGGGTTGT	3	1	50.3627
GAGCAGAAGGGGTTGT	4	20	59.9129
GAGCAGAAGGGGTTGT	4	15	59.1734
GAGCAGAAGGGGTTGT	4	10	57.997
GAGCAGAAGGGGTTGT	4	7.5	57.283
GAGCAGAAGGGGTTGT	4	5	56.022
GAGCAGAAGGGGTTGT	4	2.5	53.7511
GAGCAGAAGGGGTTGT	4	1	49.5541
ATAACTTACTCTCGCCT	1	20	57.1214
ATAACTTACTCTCGCCT	1	15	56.4987
ATAACTTACTCTCGCCT	1	10	55.2817
ATAACTTACTCTCGCCT	1	7.5	54.4095
ATAACTTACTCTCGCCT	1	5	53.2558
ATAACTTACTCTCGCCT	1	2.5	51.1671
ATAACTTACTCTCGCCT	1	1	47.7091
ATAACTTACTCTCGCCT	2	20	57.1954
ATAACTTACTCTCGCCT	2	15	55.9804
ATAACTTACTCTCGCCT	2	10	55.1612
ATAACTTACTCTCGCCT	2	7.5	54.2998
ATAACTTACTCTCGCCT	2	5	52.8416
ATAACTTACTCTCGCCT	2	2.5	50.2466
ATAACTTACTCTCGCCT	2	1	47.2037
ATAACTTACTCTCGCCT	3	20	57.1143
ATAACTTACTCTCGCCT	3	15	56.4975
ATAACTTACTCTCGCCT	3	10	55.1752
ATAACTTACTCTCGCCT	3	7.5	54.3023
ATAACTTACTCTCGCCT	3	5	53.0513
ATAACTTACTCTCGCCT	3	2.5	50.9565
ATAACTTACTCTCGCCT	3	1	47.1004
ATAACTTACTCTCGCCT	4	20	57.1191
ATAACTTACTCTCGCCT	4	15	56.3028
ATAACTTACTCTCGCCT	4	10	55.074
ATAACTTACTCTCGCCT	4	7.5	54.2096
ATAACTTACTCTCGCCT	4	5	52.9536
ATAACTTACTCTCGCCT	4	2.5	50.55
ATAACTTACTCTCGCCT	4	1	47.4175
CGGTGCTTTTGGTAGC	1	20	57.4051
CGGTGCTTTTGGTAGC	1	15	57.0315
CGGTGCTTTTGGTAGC	1	10	55.9667
CGGTGCTTTTGGTAGC	1	7.5	55.3079
CGGTGCTTTTGGTAGC	1	5	54.0674
CGGTGCTTTTGGTAGC	1	2.5	52.0984
CGGTGCTTTTGGTAGC	1	1	48.944
CGGTGCTTTTGGTAGC	2	20	57.7867
CGGTGCTTTTGGTAGC	2	15	56.9229
CGGTGCTTTTGGTAGC	2	10	55.8509
CGGTGCTTTTGGTAGC	2	7.5	55.0034
CGGTGCTTTTGGTAGC	2	5	53.7545
CGGTGCTTTTGGTAGC	2	2.5	51.2786
CGGTGCTTTTGGTAGC	2	1	48.6309
CGGTGCTTTTGGTAGC	3	20	57.8058
CGGTGCTTTTGGTAGC	3	15	56.9269
CGGTGCTTTTGGTAGC	3	10	55.769
CGGTGCTTTTGGTAGC	3	7.5	55.1104
CGGTGCTTTTGGTAGC	3	5	53.9641
CGGTGCTTTTGGTAGC	3	2.5	51.5846
CGGTGCTTTTGGTAGC	3	1	48.5453
CGGTGCTTTTGGTAGC	4	20	57.81
CGGTGCTTTTGGTAGC	4	15	56.8367
CGGTGCTTTTGGTAGC	4	10	55.862
CGGTGCTTTTGGTAGC	4	7.5	55.0088
CGGTGCTTTTGGTAGC	4	5	53.7599
CGGTGCTTTTGGTAGC	4	2.5	51.3938
CGGTGCTTTTGGTAGC	4	1	47.8371
TCTCGCGGTTCCATTA	1	20	61.657
TCTCGCGGTTCCATTA	1	15	60.9699
TCTCGCGGTTCCATTA	1	10	59.6557
TCTCGCGGTTCCATTA	1	7.5	58.6392
TCTCGCGGTTCCATTA	1	5	57.3874
TCTCGCGGTTCCATTA	1	2.5	54.9298
TCTCGCGGTTCCATTA	1	1	51.4653
TCTCGCGGTTCCATTA	2	20	61.3543
TCTCGCGGTTCCATTA	2	15	60.7496
TCTCGCGGTTCCATTA	2	10	59.3394
TCTCGCGGTTCCATTA	2	7.5	58.4209
TCTCGCGGTTCCATTA	2	5	57.2648
TCTCGCGGTTCCATTA	2	2.5	54.508
TCTCGCGGTTCCATTA	2	1	50.8421
TCTCGCGGTTCCATTA	3	20	61.4627
TCTCGCGGTTCCATTA	3	15	60.7717
TCTCGCGGTTCCATTA	3	10	59.3532
TCTCGCGGTTCCATTA	3	7.5	58.3365
TCTCGCGGTTCCATTA	3	5	57.1841
TCTCGCGGTTCCATTA	3	2.5	54.4118
TCTCGCGGTTCCATTA	3	1	51.2538
TCTCGCGGTTCCATTA	4	20	61.6599
TCTCGCGGTTCCATTA	4	15	60.7663
TCTCGCGGTTCCATTA	4	10	59.3535
TCTCGCGGTTCCATTA	4	7.5	58.5367
TCTCGCGGTTCCATTA	4	5	57.2781
TCTCGCGGTTCCATTA	4	2.5	54.7236
TCTCGCGGTTCCATTA	4	1	48.1203
CGTGTGGATAATTAGCT	1	20	53.7917
CGTGTGGATAATTAGCT	1	15	52.944
CGTGTGGATAATTAGCT	1	10	52.0286
CGTGTGGATAATTAGCT	1	7.5	51.1675
CGTGTGGATAATTAGCT	1	5	50.3756
CGTGTGGATAATTAGCT	1	2.5	48.3788
CGTGTGGATAATTAGCT	1	1	45.8896
CGTGTGGATAATTAGCT	2	20	53.8883
CGTGTGGATAATTAGCT	2	15	53.0394
CGTGTGGATAATTAGCT	2	10	52.1247
CGTGTGGATAATTAGCT	2	7.5	51.4587
CGTGTGGATAATTAGCT	2	5	50.571
CGTGTGGATAATTAGCT	2	2.5	48.6742
CGTGTGGATAATTAGCT	2	1	46.2826
CGTGTGGATAATTAGCT	3	20	53.2983
CGTGTGGATAATTAGCT	3	15	52.5469
CGTGTGGATAATTAGCT	3	10	51.7209
CGTGTGGATAATTAGCT	3	7.5	50.959
CGTGTGGATAATTAGCT	3	5	50.1784
CGTGTGGATAATTAGCT	3	2.5	48.4624
CGTGTGGATAATTAGCT	3	1	45.2861
CGTGTGGATAATTAGCT	4	20	53.6918
CGTGTGGATAATTAGCT	4	15	52.8435
CGTGTGGATAATTAGCT	4	10	51.6298
CGTGTGGATAATTAGCT	4	7.5	51.2624
CGTGTGGATAATTAGCT	4	5	50.3737
CGTGTGGATAATTAGCT	4	2.5	48.6669
CGTGTGGATAATTAGCT	4	1	45.481
TTGAAAACCCATGTGC	1	20	53.1335
TTGAAAACCCATGTGC	1	15	52.6293
TTGAAAACCCATGTGC	1	10	51.7363
TTGAAAACCCATGTGC	1	7.5	50.5802
TTGAAAACCCATGTGC	1	5	49.315
TTGAAAACCCATGTGC	1	2.5	47.3448
TTGAAAACCCATGTGC	1	1	44.6286
TTGAAAACCCATGTGC	2	15	52.7245
TTGAAAACCCATGTGC	2	10	51.5326
TTGAAAACCCATGTGC	2	7.5	50.8869
TTGAAAACCCATGTGC	2	5	50.0236
TTGAAAACCCATGTGC	2	2.5	47.6429
TTGAAAACCCATGTGC	2	1	44.3408
TTGAAAACCCATGTGC	3	20	53.2306
TTGAAAACCCATGTGC	3	15	51.9267
TTGAAAACCCATGTGC	3	10	51.223
TTGAAAACCCATGTGC	3	7.5	50.0732
TTGAAAACCCATGTGC	3	5	49.1258
TTGAAAACCCATGTGC	3	2.5	47.734
TTGAAAACCCATGTGC	3	1	44.1439
TTGAAAACCCATGTGC	4	20	53.6263
TTGAAAACCCATGTGC	4	15	52.5194
TTGAAAACCCATGTGC	4	10	51.3291
TTGAAAACCCATGTGC	4	7.5	50.4638
TTGAAAACCCATGTGC	4	5	49.4184
TTGAAAACCCATGTGC	4	2.5	47.4369
TTGAAAACCCATGTGC	4	1	44.4335
TTAACCTGCAATGGATC	1	20	54.9489
TTAACCTGCAATGGATC	1	15	53.9555
TTAACCTGCAATGGATC	1	10	52.8683
TTAACCTGCAATGGATC	1	7.5	52.0424
TTAACCTGCAATGGATC	1	5	50.6742
TTAACCTGCAATGGATC	1	2.5	48.5934
TTAACCTGCAATGGATC	1	1	46.1276
TTAACCTGCAATGGATC	2	20	55.237
TTAACCTGCAATGGATC	2	15	54.1609
TTAACCTGCAATGGATC	2	10	52.8513
TTAACCTGCAATGGATC	2	7.5	51.7316
TTAACCTGCAATGGATC	2	5	51.1642
TTAACCTGCAATGGATC	2	2.5	48.998
TTAACCTGCAATGGATC	2	1	46.0154
TTAACCTGCAATGGATC	3	20	54.7448
TTAACCTGCAATGGATC	3	15	53.9552
TTAACCTGCAATGGATC	3	10	52.7582
TTAACCTGCAATGGATC	3	7.5	51.7302
TTAACCTGCAATGGATC	3	5	50.2651
TTAACCTGCAATGGATC	3	2.5	48.1925
TTAACCTGCAATGGATC	3	1	45.3077
TTAACCTGCAATGGATC	4	20	54.9349
TTAACCTGCAATGGATC	4	15	54.0604
TTAACCTGCAATGGATC	4	10	52.5556
TTAACCTGCAATGGATC	4	7.5	52.1366
TTAACCTGCAATGGATC	4	5	50.668
TTAACCTGCAATGGATC	4	2.5	48.6942
TTAACCTGCAATGGATC	4	1	44.8034
GCGGTTGGTGGCCAAC	1	20	65.3305
GCGGTTGGTGGCCAAC	1	15	64.5489
GCGGTTGGTGGCCAAC	1	10	63.4754
GCGGTTGGTGGCCAAC	1	7.5	62.6479
GCGGTTGGTGGCCAAC	1	5	61.7229
GCGGTTGGTGGCCAAC	1	2.5	59.5273
GCGGTTGGTGGCCAAC	1	1	56.2793
GCGGTTGGTGGCCAAC	2	20	65.4149
GCGGTTGGTGGCCAAC	2	15	64.7376
GCGGTTGGTGGCCAAC	2	10	63.5655
GCGGTTGGTGGCCAAC	2	7.5	62.7338
GCGGTTGGTGGCCAAC	2	5	61.5038
GCGGTTGGTGGCCAAC	2	2.5	59.6162
GCGGTTGGTGGCCAAC	2	1	56.3747
GCGGTTGGTGGCCAAC	3	20	65.3198
GCGGTTGGTGGCCAAC	3	15	64.5421
GCGGTTGGTGGCCAAC	3	10	63.5694
GCGGTTGGTGGCCAAC	3	7.5	62.6414
GCGGTTGGTGGCCAAC	3	5	61.5114
GCGGTTGGTGGCCAAC	3	2.5	59.6244
GCGGTTGGTGGCCAAC	3	1	56.5769
GCGGTTGGTGGCCAAC	4	20	65.5067
GCGGTTGGTGGCCAAC	4	15	64.7224
GCGGTTGGTGGCCAAC	4	10	63.4543
GCGGTTGGTGGCCAAC	4	7.5	62.6295
GCGGTTGGTGGCCAAC	4	5	61.8162
GCGGTTGGTGGCCAAC	4	2.5	59.8284
GCGGTTGGTGGCCAAC	4	1	56.3801
CACAGCGACATGTATGG	1	20	59.2864
CACAGCGACATGTATGG	1	15	58.5202
CACAGCGACATGTATGG	1	10	57.5622
CACAGCGACATGTATGG	1	7.5	56.8172
CACAGCGACATGTATGG	1	5	55.8705
CACAGCGACATGTATGG	1	2.5	54.2038
CACAGCGACATGTATGG	1	1	51.1513
CACAGCGACATGTATGG	2	20	59.4713
CACAGCGACATGTATGG	2	15	58.6156
CACAGCGACATGTATGG	2	10	57.7478
CACAGCGACATGTATGG	2	7.5	57.0174
CACAGCGACATGTATGG	2	5	56.0674
CACAGCGACATGTATGG	2	2.5	54.2036
CACAGCGACATGTATGG	2	1	51.3608
CACAGCGACATGTATGG	3	20	59.1761
CACAGCGACATGTATGG	3	15	58.5091
CACAGCGACATGTATGG	3	10	57.655
CACAGCGACATGTATGG	3	7.5	56.8082
CACAGCGACATGTATGG	3	5	56.0759
CACAGCGACATGTATGG	3	2.5	54.107
CACAGCGACATGTATGG	3	1	50.1497
CACAGCGACATGTATGG	4	20	59.2785
CACAGCGACATGTATGG	4	15	58.5121
CACAGCGACATGTATGG	4	10	57.7561
CACAGCGACATGTATGG	4	7.5	57.0083
CACAGCGACATGTATGG	4	5	56.0667
CACAGCGACATGTATGG	4	2.5	54.0966
CACAGCGACATGTATGG	4	1	51.6546
CCCAGGCCTCGGATTTA	1	20	65.4337
CCCAGGCCTCGGATTTA	1	15	64.6637
CCCAGGCCTCGGATTTA	1	10	63.3768
CCCAGGCCTCGGATTTA	1	7.5	62.6659
CCCAGGCCTCGGATTTA	1	5	61.6278
CCCAGGCCTCGGATTTA	1	2.5	59.7863
CCCAGGCCTCGGATTTA	1	1	56.7185
CCCAGGCCTCGGATTTA	2	15	64.8565
CCCAGGCCTCGGATTTA	2	10	63.6678
CCCAGGCCTCGGATTTA	2	7.5	62.9486
CCCAGGCCTCGGATTTA	2	5	61.8107
CCCAGGCCTCGGATTTA	2	2.5	59.6627
CCCAGGCCTCGGATTTA	2	1	56.92
CCCAGGCCTCGGATTTA	3	20	65.023
CCCAGGCCTCGGATTTA	3	15	64.6591
CCCAGGCCTCGGATTTA	3	10	63.6685
CCCAGGCCTCGGATTTA	3	7.5	62.6594
CCCAGGCCTCGGATTTA	3	5	61.7164
CCCAGGCCTCGGATTTA	3	2.5	59.765
CCCAGGCCTCGGATTTA	3	1	56.7094
CCCAGGCCTCGGATTTA	4	20	65.7141
CCCAGGCCTCGGATTTA	4	15	64.7361
CCCAGGCCTCGGATTTA	4	10	63.4546
CCCAGGCCTCGGATTTA	4	7.5	62.8533
CCCAGGCCTCGGATTTA	4	5	61.6085
CCCAGGCCTCGGATTTA	4	2.5	59.8755
CCCAGGCCTCGGATTTA	4	1	56.9108
CTCAGAGTAGAGCCGA	1	20	59.1105
CTCAGAGTAGAGCCGA	1	15	58.4563
CTCAGAGTAGAGCCGA	1	10	57.4699
CTCAGAGTAGAGCCGA	1	7.5	56.649
CTCAGAGTAGAGCCGA	1	5	55.6223
CTCAGAGTAGAGCCGA	1	2.5	53.4164
CTCAGAGTAGAGCCGA	1	1	50.6003
CTCAGAGTAGAGCCGA	2	20	59.6955
CTCAGAGTAGAGCCGA	2	15	58.7533
CTCAGAGTAGAGCCGA	2	10	57.4681
CTCAGAGTAGAGCCGA	2	7.5	56.8487
CTCAGAGTAGAGCCGA	2	5	55.7267
CTCAGAGTAGAGCCGA	2	2.5	53.419
CTCAGAGTAGAGCCGA	2	1	50.4883
CTCAGAGTAGAGCCGA	3	20	59.5001
CTCAGAGTAGAGCCGA	3	15	58.651
CTCAGAGTAGAGCCGA	3	10	57.363
CTCAGAGTAGAGCCGA	3	7.5	56.6461
CTCAGAGTAGAGCCGA	3	5	55.6294
CTCAGAGTAGAGCCGA	3	2.5	53.1135
CTCAGAGTAGAGCCGA	3	1	48.2653
CTCAGAGTAGAGCCGA	4	20	59.3915
CTCAGAGTAGAGCCGA	4	15	58.6495
CTCAGAGTAGAGCCGA	4	10	57.2664
CTCAGAGTAGAGCCGA	4	7.5	56.8477
CTCAGAGTAGAGCCGA	4	5	55.6219
CTCAGAGTAGAGCCGA	4	2.5	53.3152
CTCAGAGTAGAGCCGA	4	1	50.0854
AGGAGTGAATGAAATGG	1	20	52.3287
AGGAGTGAATGAAATGG	1	15	51.2755
AGGAGTGAATGAAATGG	1	10	50.1465
AGGAGTGAATGAAATGG	1	7.5	49.175
AGGAGTGAATGAAATGG	1	5	48.3001
AGGAGTGAATGAAATGG	1	2.5	46.2762
AGGAGTGAATGAAATGG	1	1	43.8737
AGGAGTGAATGAAATGG	2	20	52.2366
AGGAGTGAATGAAATGG	2	15	51.4812
AGGAGTGAATGAAATGG	2	10	50.2474
AGGAGTGAATGAAATGG	2	7.5	49.5781
AGGAGTGAATGAAATGG	2	5	48.0907
AGGAGTGAATGAAATGG	2	2.5	46.6624
AGGAGTGAATGAAATGG	2	1	43.4837
AGGAGTGAATGAAATGG	3	20	52.2211
AGGAGTGAATGAAATGG	3	15	51.267
AGGAGTGAATGAAATGG	3	10	50.2325
AGGAGTGAATGAAATGG	3	7.5	49.1696
AGGAGTGAATGAAATGG	3	5	48.7744
AGGAGTGAATGAAATGG	3	2.5	46.362
AGGAGTGAATGAAATGG	3	1	43.6816
AGGAGTGAATGAAATGG	4	20	51.8291
AGGAGTGAATGAAATGG	4	15	51.1607
AGGAGTGAATGAAATGG	4	10	50.4422
AGGAGTGAATGAAATGG	4	7.5	49.3672
AGGAGTGAATGAAATGG	4	5	48.3985
AGGAGTGAATGAAATGG	4	2.5	46.4657
AGGAGTGAATGAAATGG	4	1	43.7415
GAACTGCCACTACCAA	1	20	58.4849
GAACTGCCACTACCAA	1	15	57.6165
GAACTGCCACTACCAA	1	10	56.5473
GAACTGCCACTACCAA	1	7.5	55.812
GAACTGCCACTACCAA	1	5	54.6646
GAACTGCCACTACCAA	1	2.5	52.1919
GAACTGCCACTACCAA	1	1	48.7818
GAACTGCCACTACCAA	2	20	58.6854
GAACTGCCACTACCAA	2	15	57.6331
GAACTGCCACTACCAA	2	10	56.767
GAACTGCCACTACCAA	2	7.5	55.8131
GAACTGCCACTACCAA	2	5	54.5717
GAACTGCCACTACCAA	2	2.5	52.2982
GAACTGCCACTACCAA	2	1	48.6831
GAACTGCCACTACCAA	3	20	58.3868
GAACTGCCACTACCAA	3	15	57.6214
GAACTGCCACTACCAA	3	10	56.6516
GAACTGCCACTACCAA	3	7.5	55.8985
GAACTGCCACTACCAA	3	5	54.5562
GAACTGCCACTACCAA	3	2.5	52.2735
GAACTGCCACTACCAA	3	1	48.6929
GAACTGCCACTACCAA	4	20	58.572
GAACTGCCACTACCAA	4	15	57.92
GAACTGCCACTACCAA	4	10	56.6429
GAACTGCCACTACCAA	4	7.5	55.807
GAACTGCCACTACCAA	4	5	54.5631
GAACTGCCACTACCAA	4	2.5	51.981
GAACTGCCACTACCAA	4	1	48.5728
CTACCAGCGGCGCCGTT	1	20	72.8097
CTACCAGCGGCGCCGTT	1	15	72.1775
CTACCAGCGGCGCCGTT	1	10	70.9698
CTACCAGCGGCGCCGTT	1	7.5	70.1585
CTACCAGCGGCGCCGTT	1	5	69.0328
CTACCAGCGGCGCCGTT	1	2.5	66.5717
CTACCAGCGGCGCCGTT	1	1	63.409
CTACCAGCGGCGCCGTT	2	20	73.5255
CTACCAGCGGCGCCGTT	2	15	72.3991
CTACCAGCGGCGCCGTT	2	10	71.2009
CTACCAGCGGCGCCGTT	2	7.5	70.0946
CTACCAGCGGCGCCGTT	2	5	68.8559
CTACCAGCGGCGCCGTT	2	2.5	66.7229
CTACCAGCGGCGCCGTT	2	1	63.6407
CTACCAGCGGCGCCGTT	3	20	72.9986
CTACCAGCGGCGCCGTT	3	15	72.164
CTACCAGCGGCGCCGTT	3	10	70.7674
CTACCAGCGGCGCCGTT	3	7.5	69.6536
CTACCAGCGGCGCCGTT	3	5	68.6212
CTACCAGCGGCGCCGTT	3	2.5	66.379
CTACCAGCGGCGCCGTT	3	1	63.8099
CTACCAGCGGCGCCGTT	4	20	72.8975
CTACCAGCGGCGCCGTT	4	15	72.1686
CTACCAGCGGCGCCGTT	4	10	71.0579
CTACCAGCGGCGCCGTT	4	7.5	70.1567
CTACCAGCGGCGCCGTT	4	5	69.0179
CTACCAGCGGCGCCGTT	4	2.5	66.1824
CTACCAGCGGCGCCGTT	4	1	63.2081
GCAGGAGCCGCGACCTG	1	20	70.8857
GCAGGAGCCGCGACCTG	1	15	70.1287
GCAGGAGCCGCGACCTG	1	10	69.2848
GCAGGAGCCGCGACCTG	1	7.5	68.4763
GCAGGAGCCGCGACCTG	1	5	67.0485
GCAGGAGCCGCGACCTG	1	2.5	65.0778
GCAGGAGCCGCGACCTG	1	1	62.5321
GCAGGAGCCGCGACCTG	2	20	71.2115
GCAGGAGCCGCGACCTG	2	15	70.2634
GCAGGAGCCGCGACCTG	2	10	69.3076
GCAGGAGCCGCGACCTG	2	7.5	68.1052
GCAGGAGCCGCGACCTG	2	5	66.7913
GCAGGAGCCGCGACCTG	2	2.5	65.1951
GCAGGAGCCGCGACCTG	2	1	62.6738
GCAGGAGCCGCGACCTG	3	20	71.0693
GCAGGAGCCGCGACCTG	3	15	70.1201
GCAGGAGCCGCGACCTG	3	10	69.1714
GCAGGAGCCGCGACCTG	3	7.5	68.1728
GCAGGAGCCGCGACCTG	3	5	66.9547
GCAGGAGCCGCGACCTG	3	2.5	65.2774
GCAGGAGCCGCGACCTG	3	1	62.7203
GCAGGAGCCGCGACCTG	4	20	70.8714
GCAGGAGCCGCGACCTG	4	15	70.1269
GCAGGAGCCGCGACCTG	4	10	69.2772
GCAGGAGCCGCGACCTG	4	7.5	68.3656
GCAGGAGCCGCGACCTG	4	5	67.1477
GCAGGAGCCGCGACCTG	4	2.5	65.179
GCAGGAGCCGCGACCTG	4	1	62.3299
AGCTGAGCCTGCCGCC	1	20	70.0794
AGCTGAGCCTGCCGCC	1	15	69.2939
AGCTGAGCCTGCCGCC	1	10	68.3587
AGCTGAGCCTGCCGCC	1	7.5	67.4547
AGCTGAGCCTGCCGCC	1	5	66.2416
AGCTGAGCCTGCCGCC	1	2.5	64.1954
AGCTGAGCCTGCCGCC	1	1	61.2364
AGCTGAGCCTGCCGCC	2	20	70.703
AGCTGAGCCTGCCGCC	2	15	69.1172
AGCTGAGCCTGCCGCC	2	10	68.0984
AGCTGAGCCTGCCGCC	2	7.5	67.1953
AGCTGAGCCTGCCGCC	2	5	65.866
AGCTGAGCCTGCCGCC	2	2.5	64.0144
AGCTGAGCCTGCCGCC	2	1	60.864
AGCTGAGCCTGCCGCC	3	20	70.165
AGCTGAGCCTGCCGCC	3	15	69.3791
AGCTGAGCCTGCCGCC	3	10	68.1656
AGCTGAGCCTGCCGCC	3	7.5	67.3711
AGCTGAGCCTGCCGCC	3	5	65.9444
AGCTGAGCCTGCCGCC	3	2.5	63.8863
AGCTGAGCCTGCCGCC	3	1	61.233
AGCTGAGCCTGCCGCC	4	20	70.2717
AGCTGAGCCTGCCGCC	4	15	69.2863
AGCTGAGCCTGCCGCC	4	10	68.2592
AGCTGAGCCTGCCGCC	4	7.5	67.45
AGCTGAGCCTGCCGCC	4	5	66.1484
AGCTGAGCCTGCCGCC	4	2.5	63.9894
AGCTGAGCCTGCCGCC	4	1	61.2405
GCCCGAGCATGACTGCG	1	20	66.8172
GCCCGAGCATGACTGCG	1	15	66.0599
GCCCGAGCATGACTGCG	1	10	64.9883
GCCCGAGCATGACTGCG	1	7.5	64.4816
GCCCGAGCATGACTGCG	1	5	63.4399
GCCCGAGCATGACTGCG	1	2.5	61.8092
GCCCGAGCATGACTGCG	1	1	59.0565
GCCCGAGCATGACTGCG	2	20	67.1535
GCCCGAGCATGACTGCG	2	15	66.3042
GCCCGAGCATGACTGCG	2	10	65.1244
GCCCGAGCATGACTGCG	2	7.5	64.2148
GCCCGAGCATGACTGCG	2	5	63.0696
GCCCGAGCATGACTGCG	2	2.5	61.1365
GCCCGAGCATGACTGCG	2	1	58.8488
GCCCGAGCATGACTGCG	3	20	66.7212
GCCCGAGCATGACTGCG	3	15	66.0644
GCCCGAGCATGACTGCG	3	10	65.0786
GCCCGAGCATGACTGCG	3	7.5	64.3784
GCCCGAGCATGACTGCG	3	5	63.4359
GCCCGAGCATGACTGCG	3	2.5	61.6981
GCCCGAGCATGACTGCG	3	1	59.2395
GCCCGAGCATGACTGCG	4	20	66.5154
GCCCGAGCATGACTGCG	4	15	66.0613
GCCCGAGCATGACTGCG	4	10	65.1884
GCCCGAGCATGACTGCG	4	7.5	64.582
GCCCGAGCATGACTGCG	4	5	63.539
GCCCGAGCATGACTGCG	4	2.5	61.7066
GCCCGAGCATGACTGCG	4	1	58.9458
AATGTCGAACAGCAATT	1	20	57.0385
AATGTCGAACAGCAATT	1	15	56.2624
AATGTCGAACAGCAATT	1	10	55.1697
AATGTCGAACAGCAATT	1	7.5	54.2458
AATGTCGAACAGCAATT	1	5	53.0241
AATGTCGAACAGCAATT	1	2.5	50.6071
AATGTCGAACAGCAATT	1	1	46.9745
AATGTCGAACAGCAATT	2	20	57.919
AATGTCGAACAGCAATT	2	15	56.5787
AATGTCGAACAGCAATT	2	10	54.6796
AATGTCGAACAGCAATT	2	7.5	53.9438
AATGTCGAACAGCAATT	2	5	52.7302
AATGTCGAACAGCAATT	2	2.5	50.6125
AATGTCGAACAGCAATT	2	1	46.9554
AATGTCGAACAGCAATT	3	20	57.1252
AATGTCGAACAGCAATT	3	15	56.3525
AATGTCGAACAGCAATT	3	10	55.1557
AATGTCGAACAGCAATT	3	7.5	54.338
AATGTCGAACAGCAATT	3	5	53.0204
AATGTCGAACAGCAATT	3	2.5	50.5844
AATGTCGAACAGCAATT	3	1	47.0716
AATGTCGAACAGCAATT	4	20	56.9329
AATGTCGAACAGCAATT	4	15	56.1624
AATGTCGAACAGCAATT	4	10	54.9621
AATGTCGAACAGCAATT	4	7.5	54.3378
AATGTCGAACAGCAATT	4	5	53.2167
AATGTCGAACAGCAATT	4	2.5	50.9969
AATGTCGAACAGCAATT	4	1	47.6725
GTGAAACAATGCTGTAG	1	20	52.8093
GTGAAACAATGCTGTAG	1	15	51.5529
GTGAAACAATGCTGTAG	1	10	50.3382
GTGAAACAATGCTGTAG	1	7.5	49.5647
GTGAAACAATGCTGTAG	1	5	48.8885
GTGAAACAATGCTGTAG	1	2.5	46.8687
GTGAAACAATGCTGTAG	1	1	43.5779
GTGAAACAATGCTGTAG	2	20	52.5374
GTGAAACAATGCTGTAG	2	15	51.7757
GTGAAACAATGCTGTAG	2	10	50.7302
GTGAAACAATGCTGTAG	2	7.5	49.7859
GTGAAACAATGCTGTAG	2	5	48.5249
GTGAAACAATGCTGTAG	2	2.5	46.5863
GTGAAACAATGCTGTAG	2	1	43.6941
GTGAAACAATGCTGTAG	3	20	52.4727
GTGAAACAATGCTGTAG	3	15	51.5291
GTGAAACAATGCTGTAG	3	10	50.3169
GTGAAACAATGCTGTAG	3	7.5	49.7583
GTGAAACAATGCTGTAG	3	5	48.6761
GTGAAACAATGCTGTAG	3	2.5	47.0619
GTGAAACAATGCTGTAG	3	1	44.067
GTGAAACAATGCTGTAG	4	20	52.8111
GTGAAACAATGCTGTAG	4	15	51.665
GTGAAACAATGCTGTAG	4	10	50.5313
GTGAAACAATGCTGTAG	4	7.5	49.7695
GTGAAACAATGCTGTAG	4	5	48.7778
GTGAAACAATGCTGTAG	4	2.5	46.7649
GTGAAACAATGCTGTAG	4	1	44.1756
CAAGCCTCGATTTTGT	1	20	56.0964
CAAGCCTCGATTTTGT	1	15	55.813
CAAGCCTCGATTTTGT	1	10	54.4416
CAAGCCTCGATTTTGT	1	7.5	53.6892
CAAGCCTCGATTTTGT	1	5	52.4294
CAAGCCTCGATTTTGT	1	2.5	50.0625
CAAGCCTCGATTTTGT	1	1	46.3543
CAAGCCTCGATTTTGT	2	20	56.7994
CAAGCCTCGATTTTGT	2	15	55.8247
CAAGCCTCGATTTTGT	2	10	54.558
CAAGCCTCGATTTTGT	2	7.5	53.6062
CAAGCCTCGATTTTGT	2	5	52.4616
CAAGCCTCGATTTTGT	2	2.5	50.0725
CAAGCCTCGATTTTGT	2	1	46.7785
CAAGCCTCGATTTTGT	3	20	56.632
CAAGCCTCGATTTTGT	3	15	55.7523
CAAGCCTCGATTTTGT	3	10	54.5687
CAAGCCTCGATTTTGT	3	7.5	53.6433
CAAGCCTCGATTTTGT	3	5	52.2906
CAAGCCTCGATTTTGT	3	2.5	49.9303
CAAGCCTCGATTTTGT	3	1	46.2391
CAAGCCTCGATTTTGT	4	20	56.8911
CAAGCCTCGATTTTGT	4	15	55.8178
CAAGCCTCGATTTTGT	4	10	54.6424
CAAGCCTCGATTTTGT	4	7.5	53.5881
CAAGCCTCGATTTTGT	4	5	52.4371
CAAGCCTCGATTTTGT	4	2.5	50.361
CAAGCCTCGATTTTGT	4	1	46.8661
GTGAGCAGAAGGGGTT	1	20	60.6932
GTGAGCAGAAGGGGTT	1	15	59.8581
GTGAGCAGAAGGGGTT	1	10	58.9899
GTGAGCAGAAGGGGTT	1	7.5	57.9743
GTGAGCAGAAGGGGTT	1	5	56.9214
GTGAGCAGAAGGGGTT	1	2.5	54.8599
GTGAGCAGAAGGGGTT	1	1	50.9672
GTGAGCAGAAGGGGTT	2	20	61.4123
GTGAGCAGAAGGGGTT	2	15	60.5635
GTGAGCAGAAGGGGTT	2	10	58.9069
GTGAGCAGAAGGGGTT	2	7.5	57.6687
GTGAGCAGAAGGGGTT	2	5	56.6352
GTGAGCAGAAGGGGTT	2	2.5	54.3773
GTGAGCAGAAGGGGTT	2	1	50.7775
GTGAGCAGAAGGGGTT	3	20	60.7187
GTGAGCAGAAGGGGTT	3	15	60.1913
GTGAGCAGAAGGGGTT	3	10	58.9333
GTGAGCAGAAGGGGTT	3	7.5	58.2083
GTGAGCAGAAGGGGTT	3	5	56.9501
GTGAGCAGAAGGGGTT	3	2.5	54.8977
GTGAGCAGAAGGGGTT	3	1	51.1296
GTGAGCAGAAGGGGTT	4	20	60.8971
GTGAGCAGAAGGGGTT	4	15	60.0586
GTGAGCAGAAGGGGTT	4	10	58.9955
GTGAGCAGAAGGGGTT	4	7.5	58.3744
GTGAGCAGAAGGGGTT	4	5	57.0165
GTGAGCAGAAGGGGTT	4	2.5	54.859
GTGAGCAGAAGGGGTT	4	1	51.1794
ACTCGCTCTACCTTAAT	1	20	56.6196
ACTCGCTCTACCTTAAT	1	15	55.5952
ACTCGCTCTACCTTAAT	1	10	54.7711
ACTCGCTCTACCTTAAT	1	7.5	53.5983
ACTCGCTCTACCTTAAT	1	5	52.4488
ACTCGCTCTACCTTAAT	1	2.5	50.254
ACTCGCTCTACCTTAAT	1	1	46.6079
ACTCGCTCTACCTTAAT	2	20	57.0272
ACTCGCTCTACCTTAAT	2	15	55.6078
ACTCGCTCTACCTTAAT	2	10	54.3906
ACTCGCTCTACCTTAAT	2	7.5	53.6153
ACTCGCTCTACCTTAAT	2	5	52.3734
ACTCGCTCTACCTTAAT	2	2.5	50.1607
ACTCGCTCTACCTTAAT	2	1	45.9193
ACTCGCTCTACCTTAAT	3	20	56.6606
ACTCGCTCTACCTTAAT	3	15	55.8276
ACTCGCTCTACCTTAAT	3	10	54.7036
ACTCGCTCTACCTTAAT	3	7.5	53.7484
ACTCGCTCTACCTTAAT	3	5	52.3884
ACTCGCTCTACCTTAAT	3	2.5	49.9299
ACTCGCTCTACCTTAAT	3	1	46.991
ACTCGCTCTACCTTAAT	4	20	56.9104
ACTCGCTCTACCTTAAT	4	15	55.9827
ACTCGCTCTACCTTAAT	4	10	54.8654
ACTCGCTCTACCTTAAT	4	7.5	53.9001
ACTCGCTCTACCTTAAT	4	5	52.5611
ACTCGCTCTACCTTAAT	4	2.5	50.4569
ACTCGCTCTACCTTAAT	4	1	47.1013
CTTTTGTGCGGGTAGC	1	20	59.0837
CTTTTGTGCGGGTAGC	1	15	58.3196
CTTTTGTGCGGGTAGC	1	10	57.2593
CTTTTGTGCGGGTAGC	1	7.5	56.314
CTTTTGTGCGGGTAGC	1	5	55.0684
CTTTTGTGCGGGTAGC	1	2.5	52.6882
CTTTTGTGCGGGTAGC	1	1	48.8416
CTTTTGTGCGGGTAGC	2	20	60.668
CTTTTGTGCGGGTAGC	2	15	58.7261
CTTTTGTGCGGGTAGC	2	10	57.0749
CTTTTGTGCGGGTAGC	2	7.5	56.2234
CTTTTGTGCGGGTAGC	2	5	54.773
CTTTTGTGCGGGTAGC	2	2.5	52.2174
CTTTTGTGCGGGTAGC	2	1	48.3459
CTTTTGTGCGGGTAGC	3	20	59.1243
CTTTTGTGCGGGTAGC	3	15	58.253
CTTTTGTGCGGGTAGC	3	10	57.1931
CTTTTGTGCGGGTAGC	3	7.5	56.4398
CTTTTGTGCGGGTAGC	3	5	55.2068
CTTTTGTGCGGGTAGC	3	2.5	52.3266
CTTTTGTGCGGGTAGC	3	1	48.4286
CTTTTGTGCGGGTAGC	4	20	59.4775
CTTTTGTGCGGGTAGC	4	15	58.5158
CTTTTGTGCGGGTAGC	4	10	57.3587
CTTTTGTGCGGGTAGC	4	7.5	56.5131
CTTTTGTGCGGGTAGC	4	5	55.2645
CTTTTGTGCGGGTAGC	4	2.5	52.6992
CTTTTGTGCGGGTAGC	4	1	49.2334
TTCGCGGTCTCCATTA	1	20	62.3451
TTCGCGGTCTCCATTA	1	15	61.6548
TTCGCGGTCTCCATTA	1	10	60.3484
TTCGCGGTCTCCATTA	1	7.5	59.5317
TTCGCGGTCTCCATTA	1	5	58.184
TTCGCGGTCTCCATTA	1	2.5	55.6255
TTCGCGGTCTCCATTA	1	1	51.3503
TTCGCGGTCTCCATTA	2	20	62.765
TTCGCGGTCTCCATTA	2	15	61.7876
TTCGCGGTCTCCATTA	2	10	60.964
TTCGCGGTCTCCATTA	2	7.5	60.0579
TTCGCGGTCTCCATTA	2	5	57.7933
TTCGCGGTCTCCATTA	2	2.5	55.3434
TTCGCGGTCTCCATTA	2	1	51.5609
TTCGCGGTCTCCATTA	3	20	62.5571
TTCGCGGTCTCCATTA	3	15	61.8714
TTCGCGGTCTCCATTA	3	10	60.4769
TTCGCGGTCTCCATTA	3	7.5	58.9639
TTCGCGGTCTCCATTA	3	5	58.0229
TTCGCGGTCTCCATTA	3	2.5	55.8711
TTCGCGGTCTCCATTA	4	20	62.6474
TTCGCGGTCTCCATTA	4	15	61.7591
TTCGCGGTCTCCATTA	4	10	60.4491
TTCGCGGTCTCCATTA	4	7.5	59.741
TTCGCGGTCTCCATTA	4	5	58.3829
TTCGCGGTCTCCATTA	4	2.5	55.9316
TTCGCGGTCTCCATTA	4	1	51.5513
CGTGCAGCACTACTTG	1	20	59.8955
CGTGCAGCACTACTTG	1	15	58.9118
CGTGCAGCACTACTTG	1	10	57.9452
CGTGCAGCACTACTTG	1	7.5	57.0968
CGTGCAGCACTACTTG	1	5	56.2029
CGTGCAGCACTACTTG	1	2.5	53.7463
CGTGCAGCACTACTTG	1	1	50.287
CGTGCAGCACTACTTG	2	20	59.7897
CGTGCAGCACTACTTG	2	15	59.0913
CGTGCAGCACTACTTG	2	10	57.8185
CGTGCAGCACTACTTG	2	7.5	56.9676
CGTGCAGCACTACTTG	2	5	56.0626
CGTGCAGCACTACTTG	2	2.5	53.8846
CGTGCAGCACTACTTG	2	1	50.1977
CGTGCAGCACTACTTG	3	20	59.5926
CGTGCAGCACTACTTG	3	15	59.1796
CGTGCAGCACTACTTG	3	10	57.9122
CGTGCAGCACTACTTG	3	7.5	57.2647
CGTGCAGCACTACTTG	3	5	56.2628
CGTGCAGCACTACTTG	3	2.5	53.8795
CGTGCAGCACTACTTG	3	1	49.9926
CGTGCAGCACTACTTG	4	20	59.6923
CGTGCAGCACTACTTG	4	15	59.0851
CGTGCAGCACTACTTG	4	10	58.0116
CGTGCAGCACTACTTG	4	7.5	57.056
CGTGCAGCACTACTTG	4	5	56.1515
CGTGCAGCACTACTTG	4	2.5	53.7846
CGTGCAGCACTACTTG	4	1	49.8938
GTCATTGTGCTTTTGC	1	20	52.7176
GTCATTGTGCTTTTGC	1	15	51.8057
GTCATTGTGCTTTTGC	1	10	50.5204
GTCATTGTGCTTTTGC	1	7.5	49.6693
GTCATTGTGCTTTTGC	1	5	48.6264
GTCATTGTGCTTTTGC	1	2.5	46.9609
GTCATTGTGCTTTTGC	1	1	45.0811
GTCATTGTGCTTTTGC	2	20	52.7496
GTCATTGTGCTTTTGC	2	15	51.5311
GTCATTGTGCTTTTGC	2	10	50.5408
GTCATTGTGCTTTTGC	2	7.5	49.6773
GTCATTGTGCTTTTGC	2	5	48.6226
GTCATTGTGCTTTTGC	2	2.5	46.7482
GTCATTGTGCTTTTGC	2	1	45.0454
GTCATTGTGCTTTTGC	3	20	52.9349
GTCATTGTGCTTTTGC	3	15	51.73
GTCATTGTGCTTTTGC	3	10	50.5342
GTCATTGTGCTTTTGC	3	7.5	49.5657
GTCATTGTGCTTTTGC	3	5	48.7248
GTCATTGTGCTTTTGC	3	2.5	46.7332
GTCATTGTGCTTTTGC	3	1	45.0476
GTCATTGTGCTTTTGC	4	20	52.628
GTCATTGTGCTTTTGC	4	15	51.5276
GTCATTGTGCTTTTGC	4	10	50.722
GTCATTGTGCTTTTGC	4	7.5	49.6684
GTCATTGTGCTTTTGC	4	5	48.6151
GTCATTGTGCTTTTGC	4	2.5	46.6249
GTCATTGTGCTTTTGC	4	1	45.0425
GAACCGTTGATGATCTC	1	20	55.6894
GAACCGTTGATGATCTC	1	15	54.9174
GAACCGTTGATGATCTC	1	10	53.73
GAACCGTTGATGATCTC	1	7.5	53.1103
GAACCGTTGATGATCTC	1	5	51.9511
GAACCGTTGATGATCTC	1	2.5	50.1076
GAACCGTTGATGATCTC	1	1	46.9463
GAACCGTTGATGATCTC	2	20	55.7464
GAACCGTTGATGATCTC	2	15	54.8658
GAACCGTTGATGATCTC	2	10	53.8687
GAACCGTTGATGATCTC	2	7.5	53.0491
GAACCGTTGATGATCTC	2	5	51.887
GAACCGTTGATGATCTC	2	2.5	49.6202
GAACCGTTGATGATCTC	2	1	46.7269
GAACCGTTGATGATCTC	3	20	55.7415
GAACCGTTGATGATCTC	3	15	54.9562
GAACCGTTGATGATCTC	3	10	53.967
GAACCGTTGATGATCTC	3	7.5	52.9453
GAACCGTTGATGATCTC	3	5	52.0883
GAACCGTTGATGATCTC	3	2.5	50.1154
GAACCGTTGATGATCTC	3	1	46.624
GAACCGTTGATGATCTC	4	20	55.8345
GAACCGTTGATGATCTC	4	15	54.862
GAACCGTTGATGATCTC	4	10	53.8632
GAACCGTTGATGATCTC	4	7.5	52.9436
GAACCGTTGATGATCTC	4	5	51.9886
GAACCGTTGATGATCTC	4	2.5	49.8073
GAACCGTTGATGATCTC	4	1	46.4182
TGTCGCACCCTACTA	1	20	60.6819
TGTCGCACCCTACTA	1	15	59.6802
TGTCGCACCCTACTA	1	10	58.1952
TGTCGCACCCTACTA	1	7.5	57.7529
TGTCGCACCCTACTA	1	5	56.4147
TGTCGCACCCTACTA	1	2.5	54.0407
TGTCGCACCCTACTA	1	1	50.5251
TGTCGCACCCTACTA	2	20	60.9806
TGTCGCACCCTACTA	2	15	59.4742
TGTCGCACCCTACTA	2	10	58.4689
TGTCGCACCCTACTA	2	7.5	57.3217
TGTCGCACCCTACTA	2	5	56.2855
TGTCGCACCCTACTA	2	2.5	53.7818
TGTCGCACCCTACTA	2	1	49.132
TGTCGCACCCTACTA	3	20	60.772
TGTCGCACCCTACTA	3	15	59.7714
TGTCGCACCCTACTA	3	10	58.6709
TGTCGCACCCTACTA	3	7.5	57.8204
TGTCGCACCCTACTA	3	5	56.5814
TGTCGCACCCTACTA	3	2.5	53.9746
TGTCGCACCCTACTA	3	1	50.2384
TGTCGCACCCTACTA	4	20	60.5764
TGTCGCACCCTACTA	4	15	59.7672
TGTCGCACCCTACTA	4	10	58.6682
TGTCGCACCCTACTA	4	7.5	57.7072
TGTCGCACCCTACTA	4	5	56.7755
TGTCGCACCCTACTA	4	2.5	54.183
TGTCGCACCCTACTA	4	1	49.3275
TACTTCCAACGTAGG	1	20	52.2382
TACTTCCAACGTAGG	1	15	51.0307
TACTTCCAACGTAGG	1	10	49.8554
TACTTCCAACGTAGG	1	7.5	48.5865
TACTTCCAACGTAGG	1	5	47.7425
TACTTCCAACGTAGG	1	2.5	45.2719
TACTTCCAACGTAGG	1	1	45.0581
TACTTCCAACGTAGG	2	20	51.6621
TACTTCCAACGTAGG	2	15	51.0574
TACTTCCAACGTAGG	2	10	49.2662
TACTTCCAACGTAGG	2	7.5	48.1781
TACTTCCAACGTAGG	2	5	46.6201
TACTTCCAACGTAGG	2	2.5	45.64
TACTTCCAACGTAGG	2	1	45.0222
TACTTCCAACGTAGG	3	20	52.6514
TACTTCCAACGTAGG	3	15	50.4528
TACTTCCAACGTAGG	3	10	48.8563
TACTTCCAACGTAGG	3	7.5	48.1844
TACTTCCAACGTAGG	3	5	47.2195
TACTTCCAACGTAGG	3	2.5	45.9366
TACTTCCAACGTAGG	3	1	45.0155
TACTTCCAACGTAGG	4	20	50.9628
TACTTCCAACGTAGG	4	10	50.6501
TACTTCCAACGTAGG	4	7.5	48.0731
TACTTCCAACGTAGG	4	5	47.2121
TACTTCCAACGTAGG	4	2.5	45.5321
ACGGGTCGTTCCGTG	1	20	62.6301
ACGGGTCGTTCCGTG	1	15	61.6546
ACGGGTCGTTCCGTG	1	10	60.6636
ACGGGTCGTTCCGTG	1	7.5	59.8587
ACGGGTCGTTCCGTG	1	5	58.7064
ACGGGTCGTTCCGTG	1	2.5	56.2749
ACGGGTCGTTCCGTG	2	20	63.1474
ACGGGTCGTTCCGTG	2	15	61.665
ACGGGTCGTTCCGTG	2	10	60.7651
ACGGGTCGTTCCGTG	2	7.5	59.9413
ACGGGTCGTTCCGTG	2	5	58.7928
ACGGGTCGTTCCGTG	2	2.5	56.0433
ACGGGTCGTTCCGTG	3	20	62.5503
ACGGGTCGTTCCGTG	3	15	61.8589
ACGGGTCGTTCCGTG	3	10	60.9572
ACGGGTCGTTCCGTG	3	7.5	60.2457
ACGGGTCGTTCCGTG	3	5	58.8828
ACGGGTCGTTCCGTG	3	2.5	56.2426
ACGGGTCGTTCCGTG	4	20	62.6469
ACGGGTCGTTCCGTG	4	15	62.0565
ACGGGTCGTTCCGTG	4	10	60.449
ACGGGTCGTTCCGTG	4	7.5	59.9402
ACGGGTCGTTCCGTG	4	5	58.8842
ACGGGTCGTTCCGTG	4	2.5	55.7306
GTGGTACAAATGCGACC	1	20	58.1456
GTGGTACAAATGCGACC	1	15	57.5855
GTGGTACAAATGCGACC	1	10	56.5023
GTGGTACAAATGCGACC	1	7.5	55.8882
GTGGTACAAATGCGACC	1	5	54.881
GTGGTACAAATGCGACC	1	2.5	52.8931
GTGGTACAAATGCGACC	1	1	50.3816
GTGGTACAAATGCGACC	2	20	58.3187
GTGGTACAAATGCGACC	2	15	57.4586
GTGGTACAAATGCGACC	2	10	56.6731
GTGGTACAAATGCGACC	2	7.5	55.9494
GTGGTACAAATGCGACC	2	5	54.8291
GTGGTACAAATGCGACC	2	2.5	52.9227
GTGGTACAAATGCGACC	2	1	49.4907
GTGGTACAAATGCGACC	3	20	58.2169
GTGGTACAAATGCGACC	3	15	57.5452
GTGGTACAAATGCGACC	3	10	56.7738
GTGGTACAAATGCGACC	3	7.5	55.8463
GTGGTACAAATGCGACC	3	5	54.9279
GTGGTACAAATGCGACC	3	2.5	52.8185
GTGGTACAAATGCGACC	3	1	49.6862
GTGGTACAAATGCGACC	4	20	58.3143
GTGGTACAAATGCGACC	4	15	57.5466
GTGGTACAAATGCGACC	4	10	56.5633
GTGGTACAAATGCGACC	4	7.5	56.0394
GTGGTACAAATGCGACC	4	5	54.9253
GTGGTACAAATGCGACC	4	2.5	52.8167
GTGGTACAAATGCGACC	4	1	50.0944
AGCACGGTGGTACAACA	1	20	59.8955
AGCACGGTGGTACAACA	1	15	58.9118
AGCACGGTGGTACAACA	1	10	57.9452
AGCACGGTGGTACAACA	1	7.5	57.0968
AGCACGGTGGTACAACA	1	5	56.2029
AGCACGGTGGTACAACA	1	2.5	53.7463
AGCACGGTGGTACAACA	1	1	50.287
AGCACGGTGGTACAACA	2	20	59.7897
AGCACGGTGGTACAACA	2	15	59.0913
AGCACGGTGGTACAACA	2	10	57.8185
AGCACGGTGGTACAACA	2	7.5	56.9676
AGCACGGTGGTACAACA	2	5	56.0626
AGCACGGTGGTACAACA	2	2.5	53.8846
AGCACGGTGGTACAACA	2	1	50.1977
AGCACGGTGGTACAACA	3	20	59.5926
AGCACGGTGGTACAACA	3	15	59.1796
AGCACGGTGGTACAACA	3	10	57.9122
AGCACGGTGGTACAACA	3	7.5	57.2647
AGCACGGTGGTACAACA	3	5	56.2628
AGCACGGTGGTACAACA	3	2.5	53.8795
AGCACGGTGGTACAACA	3	1	49.9926
AGCACGGTGGTACAACA	4	20	59.6923
AGCACGGTGGTACAACA	4	15	59.0851
AGCACGGTGGTACAACA	4	10	58.0116
AGCACGGTGGTACAACA	4	7.5	57.056
AGCACGGTGGTACAACA	4	5	56.1515
AGCACGGTGGTACAACA	4	2.5	53.7846
AGCACGGTGGTACAACA	4	1	49.8938
GGACGGCGTT	1	20	53.6889
GGACGGCGTT	1	10	50.3409
GGACGGCGTT	1	7.5	49.4798
GGACGGCGTT	1	5	47.4924
GGACGGCGTT	1	2.5	43.9662
CGGCGCGCTG	1	5	51.2267
CGGCGCGCTG	1	2.5	47.5217
CGGCGCGCTG	1	1	45.5376
GGTGGCGTTCTT	1	20	54.9441
GGTGGCGTTCTT	1	15	51.666
GGTGGCGTTCTT	1	10	50.2476
GGTGGCGTTCTT	1	7.5	49.7121
GGTGGCGTTCTT	1	5	48.2498
GGTGGCGTTCTT	1	2.5	45.3715
TCTACACCGCGA	1	15	52.9998
TCTACACCGCGA	1	10	51.6631
TCTACACCGCGA	1	7.5	49.9687
TCTACACCGCGA	1	5	48.32
TCTACACCGCGA	1	2.5	46.0091
TCTACACCGCGA	1	1	42.3733
ACTGTATCGCCCTA	1	20	58.7792
ACTGTATCGCCCTA	1	5	50.6433
ACTGTATCGCCCTA	1	2.5	47.0498
CCGTTGCTGCTAGG	1	20	61.9432
CCGTTGCTGCTAGG	1	7.5	56.0026
CCGTTGCTGCTAGG	1	5	53.4317
CCGTTGCTGCTAGG	1	2.5	49.657
CCGTTGCTGCTAGG	1	1	46.8945
TAGACGCGGCCTCTTTCC	1	20	68.8128
TAGACGCGGCCTCTTTCC	1	15	68.2473
TAGACGCGGCCTCTTTCC	1	10	67.5102
TAGACGCGGCCTCTTTCC	1	7.5	66.4045
CTAAACTGTTATAGCCGG	1	20	56.4915
CTAAACTGTTATAGCCGG	1	15	54.7523
CTAAACTGTTATAGCCGG	1	10	53.4865
CTAAACTGTTATAGCCGG	1	7.5	52.6456
CTAAACTGTTATAGCCGG	1	5	51.3015
CTAAACTGTTATAGCCGG	1	2.5	49.135
CTAAACTGTTATAGCCGG	1	1	45.9634
TGTAAGACTTCTGCCAGAAA	1	10	58.2141
TGTAAGACTTCTGCCAGAAA	1	7.5	57.3885
TGTAAGACTTCTGCCAGAAA	1	5	56.3584
TGTAAGACTTCTGCCAGAAA	1	2.5	54.7416
TGTAAGACTTCTGCCAGAAA	1	1	52.1333
CGCGCGAGTATTTATAACCT	1	10	58.2824
CGCGCGAGTATTTATAACCT	1	7.5	57.826
CGCGCGAGTATTTATAACCT	1	5	57.0006
CGCGCGAGTATTTATAACCT	1	2.5	55.3686
CGCGCGAGTATTTATAACCT	1	1	52.3026
TTCTACATCCATCTTAATCCCA	1	20	57.7036
TTCTACATCCATCTTAATCCCA	1	15	57.2854
TTCTACATCCATCTTAATCCCA	1	10	56.3086
TTCTACATCCATCTTAATCCCA	1	7.5	55.3603
TTCTACATCCATCTTAATCCCA	1	5	54.09
TTCTACATCCATCTTAATCCCA	1	2.5	51.7006
TTCTACATCCATCTTAATCCCA	1	1	49.1072
AGACATCCCATACGAGCATCCA	1	20	66.0349
AGACATCCCATACGAGCATCCA	1	15	65.3399
AGACATCCCATACGAGCATCCA	1	10	64.4192
AGACATCCCATACGAGCATCCA	1	7.5	63.3818
AGACATCCCATACGAGCATCCA	1	5	62.35
AGACATCCCATACGAGCATCCA	1	2.5	60.1871
AGACATCCCATACGAGCATCCA	1	1	57.7179
ACATGACTCATCTTAGCCGGCGAG	1	20	70.0421
ACATGACTCATCTTAGCCGGCGAG	1	15	69.2917
ACATGACTCATCTTAGCCGGCGAG	1	10	68.4788
ACATGACTCATCTTAGCCGGCGAG	1	7.5	67.9753
ACATGACTCATCTTAGCCGGCGAG	1	5	66.7518
ACATGACTCATCTTAGCCGGCGAG	1	2.5	65.5168
ACATGACTCATCTTAGCCGGCGAG	1	1	63.2478
CGGGATTTCTGGCATCATTGTCCT	1	20	66.1801
CGGGATTTCTGGCATCATTGTCCT	1	15	66.0034
CGGGATTTCTGGCATCATTGTCCT	1	10	65.1256
CGGGATTTCTGGCATCATTGTCCT	1	7.5	64.2066
CGGGATTTCTGGCATCATTGTCCT	1	5	63.197
CGGGATTTCTGGCATCATTGTCCT	1	2.5	61.5886
CGGGATTTCTGGCATCATTGTCCT	1	1	59.461
TAATTATACGAGTAGTTTCTGTCCTG	1	20	61.005
TAATTATACGAGTAGTTTCTGTCCTG	1	15	60.1743
TAATTATACGAGTAGTTTCTGTCCTG	1	10	59.2452
TAATTATACGAGTAGTTTCTGTCCTG	1	7.5	58.3904
TAATTATACGAGTAGTTTCTGTCCTG	1	5	57.1642
TAATTATACGAGTAGTTTCTGTCCTG	1	2.5	55.5057
TAATTATACGAGTAGTTTCTGTCCTG	1	1	52.8973
GATTGTATCATCGACATCACACTACC	1	20	63.0912
GATTGTATCATCGACATCACACTACC	1	15	62.7997
GATTGTATCATCGACATCACACTACC	1	10	61.4169
GATTGTATCATCGACATCACACTACC	1	7.5	60.788
GATTGTATCATCGACATCACACTACC	1	5	59.5593
GATTGTATCATCGACATCACACTACC	1	2.5	58.3296
GATTGTATCATCGACATCACACTACC	1	1	55.4925
CAAACTTAGTAATCACGCCCAGCAACCA	1	20	68.5677
CAAACTTAGTAATCACGCCCAGCAACCA	1	15	67.8967
CAAACTTAGTAATCACGCCCAGCAACCA	1	10	67.26
CAAACTTAGTAATCACGCCCAGCAACCA	1	7.5	66.6575
CAAACTTAGTAATCACGCCCAGCAACCA	1	5	65.6555
CAAACTTAGTAATCACGCCCAGCAACCA	1	2.5	64.193
CAAACTTAGTAATCACGCCCAGCAACCA	1	1	61.9546
GATCTCTCTATCATCGTTTATTGGGTAT	1	20	61.3935
GATCTCTCTATCATCGTTTATTGGGTAT	1	15	60.7835
GATCTCTCTATCATCGTTTATTGGGTAT	1	10	59.7403
GATCTCTCTATCATCGTTTATTGGGTAT	1	7.5	59.3268
GATCTCTCTATCATCGTTTATTGGGTAT	1	5	57.998
GATCTCTCTATCATCGTTTATTGGGTAT	1	2.5	56.86
GATCTCTCTATCATCGTTTATTGGGTAT	1	1	54.4278
TTGTAGTTGACGTTTGTGATTTAGTGAATT	1	20	62.987
TTGTAGTTGACGTTTGTGATTTAGTGAATT	1	15	62.3673
TTGTAGTTGACGTTTGTGATTTAGTGAATT	1	10	61.5569
TTGTAGTTGACGTTTGTGATTTAGTGAATT	1	7.5	60.833
TTGTAGTTGACGTTTGTGATTTAGTGAATT	1	5	60.0836
TTGTAGTTGACGTTTGTGATTTAGTGAATT	1	2.5	58.7072
TTGTAGTTGACGTTTGTGATTTAGTGAATT	1	1	56.7202
TTTGGGTTAGTAAGAAGGCAGCAGTTGGGC	1	20	70.0536
TTTGGGTTAGTAAGAAGGCAGCAGTTGGGC	1	15	69.5404
TTTGGGTTAGTAAGAAGGCAGCAGTTGGGC	1	10	68.922
TTTGGGTTAGTAAGAAGGCAGCAGTTGGGC	1	7.5	68.2483
TTTGGGTTAGTAAGAAGGCAGCAGTTGGGC	1	5	67.517
TTTGGGTTAGTAAGAAGGCAGCAGTTGGGC	1	2.5	66.2205
TTTGGGTTAGTAAGAAGGCAGCAGTTGGGC	1	1	64.4508
GGACGGCGTT	2	15	54.0314
GGACGGCGTT	2	10	52.5275
GGACGGCGTT	2	7.5	51.1627
GGACGGCGTT	2	5	47.696
GGACGGCGTT	2	2.5	43.0726
GGACGGCGTT	2	1	39.9759
CGGCGCGCTG	2	5	49.9257
CGGCGCGCTG	2	2.5	48.1442
CGGCGCGCTG	2	1	44.0365
GGTGGCGTTCTT	2	15	54.9644
GGTGGCGTTCTT	2	10	52.1598
GGTGGCGTTCTT	2	7.5	50.2186
GGTGGCGTTCTT	2	5	47.8541
GGTGGCGTTCTT	2	2.5	44.1473
GGTGGCGTTCTT	2	1	40.3552
TCTACACCGCGA	2	15	55.4912
TCTACACCGCGA	2	10	53.1672
TCTACACCGCGA	2	7.5	49.1819
TCTACACCGCGA	2	5	48.0259
TCTACACCGCGA	2	2.5	45.8101
TCTACACCGCGA	2	1	41.5688
ACTGTATCGCCCTA	2	15	57.3195
ACTGTATCGCCCTA	2	10	55.0568
ACTGTATCGCCCTA	2	7.5	52.2915
ACTGTATCGCCCTA	2	5	49.8349
ACTGTATCGCCCTA	2	2.5	47.4488
ACTGTATCGCCCTA	2	1	44.212
CCGTTGCTGCTAGG	2	20	61.5543
CCGTTGCTGCTAGG	2	15	60.4563
CCGTTGCTGCTAGG	2	10	57.4375
CCGTTGCTGCTAGG	2	5	53.4341
CCGTTGCTGCTAGG	2	2.5	51.0721
CCGTTGCTGCTAGG	2	1	45.5864
TAGACGCGGCCTCTTTCC	2	20	68.7426
TAGACGCGGCCTCTTTCC	2	15	67.9604
TAGACGCGGCCTCTTTCC	2	10	67.422
TAGACGCGGCCTCTTTCC	2	7.5	66.5051
CTAAACTGTTATAGCCGG	2	20	56.2993
CTAAACTGTTATAGCCGG	2	15	55.2579
CTAAACTGTTATAGCCGG	2	10	53.7864
CTAAACTGTTATAGCCGG	2	7.5	52.4417
CTAAACTGTTATAGCCGG	2	5	50.7055
CTAAACTGTTATAGCCGG	2	2.5	49.4433
CTAAACTGTTATAGCCGG	2	1	46.6792
TGTAAGACTTCTGCCAGAAA	2	7.5	57.6867
TGTAAGACTTCTGCCAGAAA	2	5	56.2608
TGTAAGACTTCTGCCAGAAA	2	2.5	54.1489
TGTAAGACTTCTGCCAGAAA	2	1	51.4333
CGCGCGAGTATTTATAACCT	2	10	58.3805
CGCGCGAGTATTTATAACCT	2	7.5	57.634
CGCGCGAGTATTTATAACCT	2	5	57.2936
CGCGCGAGTATTTATAACCT	2	2.5	55.4726
CGCGCGAGTATTTATAACCT	2	1	52.6007
TTCTACATCCATCTTAATCCCA	2	20	58.2076
TTCTACATCCATCTTAATCCCA	2	15	57.3976
TTCTACATCCATCTTAATCCCA	2	10	56.2079
TTCTACATCCATCTTAATCCCA	2	7.5	55.4508
TTCTACATCCATCTTAATCCCA	2	5	53.5649
TTCTACATCCATCTTAATCCCA	2	2.5	51.7755
TTCTACATCCATCTTAATCCCA	2	1	49.692
AGACATCCCATACGAGCATCCA	2	20	65.8756
AGACATCCCATACGAGCATCCA	2	15	65.1834
AGACATCCCATACGAGCATCCA	2	10	64.3461
AGACATCCCATACGAGCATCCA	2	7.5	63.524
AGACATCCCATACGAGCATCCA	2	5	62.3835
AGACATCCCATACGAGCATCCA	2	2.5	60.6393
AGACATCCCATACGAGCATCCA	2	1	58.3424
ACATGACTCATCTTAGCCGGCGAG	2	20	70.107
ACATGACTCATCTTAGCCGGCGAG	2	15	69.3538
ACATGACTCATCTTAGCCGGCGAG	2	10	68.6284
ACATGACTCATCTTAGCCGGCGAG	2	7.5	68.0235
ACATGACTCATCTTAGCCGGCGAG	2	5	66.6918
ACATGACTCATCTTAGCCGGCGAG	2	2.5	65.2527
ACATGACTCATCTTAGCCGGCGAG	2	1	63.3908
CGGGATTTCTGGCATCATTGTCCT	2	20	66.2077
CGGGATTTCTGGCATCATTGTCCT	2	15	65.6283
CGGGATTTCTGGCATCATTGTCCT	2	10	65.0648
CGGGATTTCTGGCATCATTGTCCT	2	7.5	64.3366
CGGGATTTCTGGCATCATTGTCCT	2	5	62.9118
CGGGATTTCTGGCATCATTGTCCT	2	2.5	61.437
CGGGATTTCTGGCATCATTGTCCT	2	1	59.3885
TAATTATACGAGTAGTTTCTGTCCTG	2	20	60.9547
TAATTATACGAGTAGTTTCTGTCCTG	2	15	60.1009
TAATTATACGAGTAGTTTCTGTCCTG	2	10	59.3559
TAATTATACGAGTAGTTTCTGTCCTG	2	7.5	58.2102
TAATTATACGAGTAGTTTCTGTCCTG	2	5	56.7762
TAATTATACGAGTAGTTTCTGTCCTG	2	2.5	55.3071
TAATTATACGAGTAGTTTCTGTCCTG	2	1	52.867
GATTGTATCATCGACATCACACTACC	2	20	63.1307
GATTGTATCATCGACATCACACTACC	2	15	62.4472
GATTGTATCATCGACATCACACTACC	2	10	61.5538
GATTGTATCATCGACATCACACTACC	2	7.5	60.8329
GATTGTATCATCGACATCACACTACC	2	5	59.4866
GATTGTATCATCGACATCACACTACC	2	2.5	57.9507
GATTGTATCATCGACATCACACTACC	2	1	55.8959
CAAACTTAGTAATCACGCCCAGCAACCA	2	20	68.6194
CAAACTTAGTAATCACGCCCAGCAACCA	2	15	67.8396
CAAACTTAGTAATCACGCCCAGCAACCA	2	10	67.409
CAAACTTAGTAATCACGCCCAGCAACCA	2	7.5	66.7023
CAAACTTAGTAATCACGCCCAGCAACCA	2	5	65.4951
CAAACTTAGTAATCACGCCCAGCAACCA	2	2.5	63.9259
CAAACTTAGTAATCACGCCCAGCAACCA	2	1	61.692
GATCTCTCTATCATCGTTTATTGGGTAT	2	20	61.3242
GATCTCTCTATCATCGTTTATTGGGTAT	2	15	60.3313
GATCTCTCTATCATCGTTTATTGGGTAT	2	10	60.1653
GATCTCTCTATCATCGTTTATTGGGTAT	2	7.5	59.3295
GATCTCTCTATCATCGTTTATTGGGTAT	2	5	58.2121
GATCTCTCTATCATCGTTTATTGGGTAT	2	2.5	56.8702
GATCTCTCTATCATCGTTTATTGGGTAT	2	1	54.7099
TTGTAGTTGACGTTTGTGATTTAGTGAATT	2	20	62.9324
TTGTAGTTGACGTTTGTGATTTAGTGAATT	2	15	62.3015
TTGTAGTTGACGTTTGTGATTTAGTGAATT	2	10	61.5116
TTGTAGTTGACGTTTGTGATTTAGTGAATT	2	7.5	60.8664
TTGTAGTTGACGTTTGTGATTTAGTGAATT	2	5	60.038
TTGTAGTTGACGTTTGTGATTTAGTGAATT	2	2.5	58.537
TTGTAGTTGACGTTTGTGATTTAGTGAATT	2	1	56.932
TTTGGGTTAGTAAGAAGGCAGCAGTTGGGC	2	20	70.1183
TTTGGGTTAGTAAGAAGGCAGCAGTTGGGC	2	15	69.611
TTTGGGTTAGTAAGAAGGCAGCAGTTGGGC	2	10	68.8861
TTTGGGTTAGTAAGAAGGCAGCAGTTGGGC	2	7.5	68.11
TTTGGGTTAGTAAGAAGGCAGCAGTTGGGC	2	5	67.4632
TTTGGGTTAGTAAGAAGGCAGCAGTTGGGC	2	2.5	66.4659
TTTGGGTTAGTAAGAAGGCAGCAGTTGGGC	2	1	64.5895
GGACGGCGTT	3	2.5	42.4802
GGACGGCGTT	3	1	39.9665
CGGCGCGCTG	3	5	48.7334
CGGCGCGCTG	3	2.5	45.6456
GGTGGCGTTCTT	3	20	56.673
GGTGGCGTTCTT	3	15	53.6952
GGTGGCGTTCTT	3	10	51.4695
GGTGGCGTTCTT	3	7.5	49.3424
GGTGGCGTTCTT	3	5	47.7704
GGTGGCGTTCTT	3	2.5	43.9795
GGTGGCGTTCTT	3	1	40.149
TCTACACCGCGA	3	15	53.0405
TCTACACCGCGA	3	10	50.9981
TCTACACCGCGA	3	7.5	49.8951
TCTACACCGCGA	3	5	48.1414
TCTACACCGCGA	3	2.5	44.7308
TCTACACCGCGA	3	1	40.6702
ACTGTATCGCCCTA	3	20	59.6144
ACTGTATCGCCCTA	3	15	57.4551
ACTGTATCGCCCTA	3	10	54.3936
ACTGTATCGCCCTA	3	7.5	51.4044
ACTGTATCGCCCTA	3	5	50.1608
ACTGTATCGCCCTA	3	2.5	46.9741
ACTGTATCGCCCTA	3	1	43.5276
CCGTTGCTGCTAGG	3	2.5	47.9698
CCGTTGCTGCTAGG	3	1	45.6148
TAGACGCGGCCTCTTTCC	3	20	68.6866
TAGACGCGGCCTCTTTCC	3	15	68.115
TAGACGCGGCCTCTTTCC	3	10	67.3695
TAGACGCGGCCTCTTTCC	3	7.5	66.3794
CTAAACTGTTATAGCCGG	3	20	55.9406
CTAAACTGTTATAGCCGG	3	15	55.1018
CTAAACTGTTATAGCCGG	3	10	52.9142
CTAAACTGTTATAGCCGG	3	7.5	52.5711
CTAAACTGTTATAGCCGG	3	5	51.1296
CTAAACTGTTATAGCCGG	3	2.5	48.7526
CTAAACTGTTATAGCCGG	3	1	45.892
TGTAAGACTTCTGCCAGAAA	3	5	55.8067
TGTAAGACTTCTGCCAGAAA	3	2.5	53.6907
TGTAAGACTTCTGCCAGAAA	3	1	50.8719
CGCGCGAGTATTTATAACCT	3	7.5	57.5792
CGCGCGAGTATTTATAACCT	3	5	56.5472
CGCGCGAGTATTTATAACCT	3	2.5	54.6216
CGCGCGAGTATTTATAACCT	3	1	52.7398
TTCTACATCCATCTTAATCCCA	3	20	57.9979
TTCTACATCCATCTTAATCCCA	3	15	57.3056
TTCTACATCCATCTTAATCCCA	3	10	56.5038
TTCTACATCCATCTTAATCCCA	3	7.5	55.9718
TTCTACATCCATCTTAATCCCA	3	5	55.0589
TTCTACATCCATCTTAATCCCA	3	2.5	53.3764
TTCTACATCCATCTTAATCCCA	3	1	51.1853
AGACATCCCATACGAGCATCCA	3	20	65.8766
AGACATCCCATACGAGCATCCA	3	15	65.3795
AGACATCCCATACGAGCATCCA	3	10	64.4548
AGACATCCCATACGAGCATCCA	3	7.5	63.8327
AGACATCCCATACGAGCATCCA	3	5	63.1916
AGACATCCCATACGAGCATCCA	3	2.5	61.8508
AGACATCCCATACGAGCATCCA	3	1	59.752
ACATGACTCATCTTAGCCGGCGAG	3	20	69.8101
ACATGACTCATCTTAGCCGGCGAG	3	15	69.3568
ACATGACTCATCTTAGCCGGCGAG	3	10	68.731
ACATGACTCATCTTAGCCGGCGAG	3	7.5	68.3298
ACATGACTCATCTTAGCCGGCGAG	3	5	67.6996
ACATGACTCATCTTAGCCGGCGAG	3	2.5	66.6754
ACATGACTCATCTTAGCCGGCGAG	3	1	65.0133
CGGGATTTCTGGCATCATTGTCCT	3	20	66.0094
CGGGATTTCTGGCATCATTGTCCT	3	15	65.6363
CGGGATTTCTGGCATCATTGTCCT	3	10	65.0633
CGGGATTTCTGGCATCATTGTCCT	3	7.5	64.74
CGGGATTTCTGGCATCATTGTCCT	3	5	63.9206
CGGGATTTCTGGCATCATTGTCCT	3	2.5	62.7475
CGGGATTTCTGGCATCATTGTCCT	3	1	61.013
TAATTATACGAGTAGTTTCTGTCCTG	3	20	60.7552
TAATTATACGAGTAGTTTCTGTCCTG	3	15	60.1106
TAATTATACGAGTAGTTTCTGTCCTG	3	10	59.2599
TAATTATACGAGTAGTTTCTGTCCTG	3	7.5	58.7078
TAATTATACGAGTAGTTTCTGTCCTG	3	5	57.9807
TAATTATACGAGTAGTTTCTGTCCTG	3	2.5	56.5991
TAATTATACGAGTAGTTTCTGTCCTG	3	1	54.7853
GATTGTATCATCGACATCACACTACC	3	20	62.9378
GATTGTATCATCGACATCACACTACC	3	15	62.3475
GATTGTATCATCGACATCACACTACC	3	10	61.6517
GATTGTATCATCGACATCACACTACC	3	7.5	61.2386
GATTGTATCATCGACATCACACTACC	3	5	60.4953
GATTGTATCATCGACATCACACTACC	3	2.5	59.1701
GATTGTATCATCGACATCACACTACC	3	1	57.6194
CAAACTTAGTAATCACGCCCAGCAACCA	3	20	68.4213
CAAACTTAGTAATCACGCCCAGCAACCA	3	15	67.9403
CAAACTTAGTAATCACGCCCAGCAACCA	3	10	67.3008
CAAACTTAGTAATCACGCCCAGCAACCA	3	7.5	66.8995
CAAACTTAGTAATCACGCCCAGCAACCA	3	5	66.2989
CAAACTTAGTAATCACGCCCAGCAACCA	3	2.5	64.9334
CAAACTTAGTAATCACGCCCAGCAACCA	3	1	63.6129
GATCTCTCTATCATCGTTTATTGGGTAT	3	20	61.2279
GATCTCTCTATCATCGTTTATTGGGTAT	3	15	60.6213
GATCTCTCTATCATCGTTTATTGGGTAT	3	10	59.9704
GATCTCTCTATCATCGTTTATTGGGTAT	3	7.5	59.4334
GATCTCTCTATCATCGTTTATTGGGTAT	3	5	58.8058
GATCTCTCTATCATCGTTTATTGGGTAT	3	2.5	57.6564
GATCTCTCTATCATCGTTTATTGGGTAT	3	1	56.3154
TTGTAGTTGACGTTTGTGATTTAGTGAATT	3	20	62.7314
TTGTAGTTGACGTTTGTGATTTAGTGAATT	3	15	62.3013
TTGTAGTTGACGTTTGTGATTTAGTGAATT	3	10	61.7042
TTGTAGTTGACGTTTGTGATTTAGTGAATT	3	7.5	61.361
TTGTAGTTGACGTTTGTGATTTAGTGAATT	3	5	60.8263
TTGTAGTTGACGTTTGTGATTTAGTGAATT	3	2.5	59.8325
TTGTAGTTGACGTTTGTGATTTAGTGAATT	3	1	58.2188
TTTGGGTTAGTAAGAAGGCAGCAGTTGGGC	3	20	69.9333
TTTGGGTTAGTAAGAAGGCAGCAGTTGGGC	3	15	69.6089
TTTGGGTTAGTAAGAAGGCAGCAGTTGGGC	3	10	69.0744
TTTGGGTTAGTAAGAAGGCAGCAGTTGGGC	3	7.5	68.7004
TTTGGGTTAGTAAGAAGGCAGCAGTTGGGC	3	5	68.1565
TTTGGGTTAGTAAGAAGGCAGCAGTTGGGC	3	2.5	67.1557
TTTGGGTTAGTAAGAAGGCAGCAGTTGGGC	3	1	65.7815
GGACGGCGTT	4	15	53.369
GGACGGCGTT	4	10	49.5623
GGACGGCGTT	4	2.5	42.5701
CGGCGCGCTG	4	2.5	46.552
GGTGGCGTTCTT	4	20	55.8727
GGTGGCGTTCTT	4	15	54.4018
GGTGGCGTTCTT	4	5	48.2632
GGTGGCGTTCTT	4	2.5	44.88
GGTGGCGTTCTT	4	1	39.936
TCTACACCGCGA	4	15	55.4228
TCTACACCGCGA	4	10	51.9923
TCTACACCGCGA	4	7.5	50.0919
TCTACACCGCGA	4	5	48.2338
TCTACACCGCGA	4	2.5	45.6328
TCTACACCGCGA	4	1	40.6672
ACTGTATCGCCCTA	4	15	56.6601
ACTGTATCGCCCTA	4	10	54.1926
ACTGTATCGCCCTA	4	7.5	51.7104
ACTGTATCGCCCTA	4	5	50.1526
ACTGTATCGCCCTA	4	2.5	47.5765
ACTGTATCGCCCTA	4	1	42.923
CCGTTGCTGCTAGG	4	2.5	48.3594
CCGTTGCTGCTAGG	4	1	45.2948
TAGACGCGGCCTCTTTCC	4	20	68.9798
TAGACGCGGCCTCTTTCC	4	15	68.1975
TAGACGCGGCCTCTTTCC	4	10	67.4573
TAGACGCGGCCTCTTTCC	4	7.5	66.5709
CTAAACTGTTATAGCCGG	4	20	56.3364
CTAAACTGTTATAGCCGG	4	15	55.2959
CTAAACTGTTATAGCCGG	4	10	53.418
CTAAACTGTTATAGCCGG	4	7.5	52.8721
CTAAACTGTTATAGCCGG	4	5	51.2143
CTAAACTGTTATAGCCGG	4	2.5	48.5503
CTAAACTGTTATAGCCGG	4	1	46.2016
TGTAAGACTTCTGCCAGAAA	4	2.5	53.2821
TGTAAGACTTCTGCCAGAAA	4	1	50.6617
CGCGCGAGTATTTATAACCT	4	2.5	54.9104
CGCGCGAGTATTTATAACCT	4	1	52.2397
TTCTACATCCATCTTAATCCCA	4	20	58.0128
TTCTACATCCATCTTAATCCCA	4	15	57.1947
TTCTACATCCATCTTAATCCCA	4	10	56.1084
TTCTACATCCATCTTAATCCCA	4	7.5	55.3583
TTCTACATCCATCTTAATCCCA	4	5	54.1664
TTCTACATCCATCTTAATCCCA	4	2.5	52.0663
TTCTACATCCATCTTAATCCCA	4	1	49.49
AGACATCCCATACGAGCATCCA	4	20	65.7773
AGACATCCCATACGAGCATCCA	4	15	65.2775
AGACATCCCATACGAGCATCCA	4	10	64.3439
AGACATCCCATACGAGCATCCA	4	7.5	63.5195
AGACATCCCATACGAGCATCCA	4	5	62.4709
AGACATCCCATACGAGCATCCA	4	2.5	60.7281
AGACATCCCATACGAGCATCCA	4	1	57.9354
ACATGACTCATCTTAGCCGGCGAG	4	20	69.909
ACATGACTCATCTTAGCCGGCGAG	4	15	69.1409
ACATGACTCATCTTAGCCGGCGAG	4	10	68.5273
ACATGACTCATCTTAGCCGGCGAG	4	7.5	67.9232
ACATGACTCATCTTAGCCGGCGAG	4	5	66.9965
ACATGACTCATCTTAGCCGGCGAG	4	2.5	65.6594
ACATGACTCATCTTAGCCGGCGAG	4	1	63.5882
CGGGATTTCTGGCATCATTGTCCT	4	20	66.0032
CGGGATTTCTGGCATCATTGTCCT	4	15	65.4325
CGGGATTTCTGGCATCATTGTCCT	4	10	64.8581
CGGGATTTCTGGCATCATTGTCCT	4	7.5	64.234
CGGGATTTCTGGCATCATTGTCCT	4	5	63.4109
CGGGATTTCTGGCATCATTGTCCT	4	2.5	61.7227
CGGGATTTCTGGCATCATTGTCCT	4	1	59.688
TAATTATACGAGTAGTTTCTGTCCTG	4	20	60.6542
TAATTATACGAGTAGTTTCTGTCCTG	4	15	59.9012
TAATTATACGAGTAGTTTCTGTCCTG	4	10	59.0482
TAATTATACGAGTAGTTTCTGTCCTG	4	7.5	58.3132
TAATTATACGAGTAGTTTCTGTCCTG	4	5	57.1664
TAATTATACGAGTAGTTTCTGTCCTG	4	2.5	55.7104
TAATTATACGAGTAGTTTCTGTCCTG	4	1	53.3698
GATTGTATCATCGACATCACACTACC	4	20	63.0201
GATTGTATCATCGACATCACACTACC	4	15	62.4366
GATTGTATCATCGACATCACACTACC	4	10	61.3393
GATTGTATCATCGACATCACACTACC	4	7.5	60.8326
GATTGTATCATCGACATCACACTACC	4	5	59.6877
GATTGTATCATCGACATCACACTACC	4	2.5	58.2519
GATTGTATCATCGACATCACACTACC	4	1	56.1947
CAAACTTAGTAATCACGCCCAGCAACCA	4	20	68.4218
CAAACTTAGTAATCACGCCCAGCAACCA	4	15	67.9395
CAAACTTAGTAATCACGCCCAGCAACCA	4	10	67.3056
CAAACTTAGTAATCACGCCCAGCAACCA	4	7.5	66.6978
CAAACTTAGTAATCACGCCCAGCAACCA	4	5	65.7971
CAAACTTAGTAATCACGCCCAGCAACCA	4	2.5	64.3224
CAAACTTAGTAATCACGCCCAGCAACCA	4	1	61.8852
GATCTCTCTATCATCGTTTATTGGGTAT	4	20	61.1212
GATCTCTCTATCATCGTTTATTGGGTAT	4	15	60.6164
GATCTCTCTATCATCGTTTATTGGGTAT	4	10	59.6718
GATCTCTCTATCATCGTTTATTGGGTAT	4	7.5	59.2358
GATCTCTCTATCATCGTTTATTGGGTAT	4	5	58.3059
GATCTCTCTATCATCGTTTATTGGGTAT	4	2.5	56.8646
GATCTCTCTATCATCGTTTATTGGGTAT	4	1	55.0134
TTGTAGTTGACGTTTGTGATTTAGTGAATT	4	20	62.7123
TTGTAGTTGACGTTTGTGATTTAGTGAATT	4	15	62.191
TTGTAGTTGACGTTTGTGATTTAGTGAATT	4	10	61.3969
TTGTAGTTGACGTTTGTGATTTAGTGAATT	4	7.5	60.8531
TTGTAGTTGACGTTTGTGATTTAGTGAATT	4	5	60.1259
TTGTAGTTGACGTTTGTGATTTAGTGAATT	4	2.5	58.9276
TTGTAGTTGACGTTTGTGATTTAGTGAATT	4	1	57.0245
TTTGGGTTAGTAAGAAGGCAGCAGTTGGGC	4	20	69.9208
TTTGGGTTAGTAAGAAGGCAGCAGTTGGGC	4	15	69.4041
TTTGGGTTAGTAAGAAGGCAGCAGTTGGGC	4	10	68.7879
TTTGGGTTAGTAAGAAGGCAGCAGTTGGGC	4	7.5	68.3005
TTTGGGTTAGTAAGAAGGCAGCAGTTGGGC	4	5	67.6622
TTTGGGTTAGTAAGAAGGCAGCAGTTGGGC	4	2.5	66.4589
TTTGGGTTAGTAAGAAGGCAGCAGTTGGGC	4	1	64.7877
