# Supplementary material for: Developing predictive hybridization models for phosphorothioate oligonucleotides using high-resolution melting
Source: PLoS One. 2022 May 18;17(5):e0268575. doi: 10.1371/journal.pone.0268575 (PMC9116672; doi:10.1371/journal.pone.0268575)
Supplement: S3 File — Fitted thermodynamic values to the melting temperature data collected as shown in S2 File. (XLSX) [file pone.0268575.s003.xlsx]

## Sheet: PO-PO
#	Seq	dG (kcal/mol)	ddG (kcal/mol)	dH (kcal/mol)	ddH (kcal/mol)	dS (cal/mol/K)	ddS (cal/mol/K)	Included?
1	CTGTAAGGCGATATGTT	-13.8808	0.1287	-77.6748	2.5262	-197.413	7.424	Yes
2	TGCCATGTTGAAAACC	-13.7072	0.1293	-79.2429	2.5892	-202.803	7.616	Yes
3	TATTCTGCCAATGGAAC	-13.845	0.1097	-79.9091	2.2495	-204.438	6.6262	Yes
4	GGTTGCGGTGGCCAAC	-16.0034	0.3591	-83.4194	4.6559	-208.621	13.2984	Yes
5	CGACATGTATGGCACAG	-14.5878	0.1198	-77.2287	1.9938	-193.845	5.8026	Yes
6	CTCGGAGGCCCCATTTA	-14.5677	0.1884	-68.7458	2.7047	-167.656	7.7893	Yes
7	CCGCTCAGAGTAGAGA	-13.838	0.0591	-72.8502	1.0828	-182.615	3.1703	Yes
8	AATGAGGAGTGAAATGG	-13.4228	0.1593	-73.4514	3.2848	-185.761	9.6773	Yes
9	GCTGAACTAACCACCA	-13.9978	0.1764	-77.6793	3.2677	-197.065	9.5709	Yes
10	CCACTAGCGGCGCCGTT	-18.4054	0.3577	-96.9553	4.0348	-243.076	11.3804	Yes
11	GAGGCAGCCGCGACCTG	-19.3531	0.8224	-104.477	8.9633	-263.42	25.1949	No
12	AGAGCGCCCTGCTGCC	-17.1611	0.278	-86.8656	3.1945	-215.703	9.0267	Yes
13	GATGCCGCAGCGACCTG	-17.19	0.746	-85.6506	8.6102	-211.854	24.3408	No
14	AACGAATGTCAGCAATT	-13.8696	0.1534	-74.3673	2.8341	-187.212	8.2992	Yes
15	GCTGTGAAACAATGTAG	-13.7258	0.1576	-82.5054	3.4699	-212.841	10.2553	Yes
16	CGATTTTGTCAAGCCT	-14.2908	0.3316	-85.5312	6.3999	-220.456	18.7864	No
17	GAGCAGAAGGGGTTGT	-13.7618	0.1684	-68.2527	2.9331	-168.624	8.5622	Yes
18	ATAACTTACTCTCGCCT	-14.1312	0.2874	-77.7996	5.3604	-197.024	15.7072	Yes
19	CGGTGCTTTTGGTAGC	-14.3282	0.2811	-78.9296	5.0219	-199.911	14.6793	Yes
20	TCTCGCGGTTCCATTA	-13.4672	0.1455	-61.4091	2.4215	-148.358	7.0487	Yes
21	CGTGTGGATAATTAGCT	-14.0881	0.0992	-83.9007	1.9975	-216.038	5.8772	Yes
22	TTGAAAACCCATGTGC	-13.1327	0.0822	-69.1028	1.7029	-173.202	5.0189	Yes
23	TTAACCTGCAATGGATC	-13.2512	0.0983	-68.7104	1.9806	-171.621	5.8283	Yes
24	GCGGTTGGTGGCCAAC	-16.2581	0.2775	-87.009	3.6382	-218.941	10.4011	Yes
25	CACAGCGACATGTATGG	-15.0799	0.1573	-84.1003	2.546	-213.586	7.3948	Yes
26	CCCAGGCCTCGGATTTA	-15.527	0.1504	-80.787	2.108	-201.95	6.0589	Yes
27	CTCAGAGTAGAGCCGA	-13.7991	0.1262	-70.1538	2.2078	-174.392	6.4452	Yes
28	AGGAGTGAATGAAATGG	-13.1296	0.1137	-69.6829	2.3813	-175.006	7.0207	Yes
29	GAACTGCCACTACCAA	-13.6006	0.1079	-69.7812	1.9795	-173.853	5.7952	Yes
30	CTACCAGCGGCGCCGTT	-18.1521	0.4011	-92.6169	4.457	-230.434	12.5532	Yes
31	GCAGGAGCCGCGACCTG	-18.6165	0.4711	-100.261	5.3677	-252.651	15.1548	Yes
32	AGCTGAGCCTGCCGCC	-18.0987	0.3897	-98.2062	4.5744	-247.896	12.9516	Yes
33	GCCCGAGCATGACTGCG	-17.7643	0.3632	-98.8151	4.5069	-250.815	12.8248	Yes
34	AATGTCGAACAGCAATT	-13.9297	0.1469	-74.3996	2.7211	-187.126	7.9706	Yes
35	GTGAAACAATGCTGTAG	-13.5462	0.1445	-76.5512	2.9952	-194.972	8.8264	Yes
36	CAAGCCTCGATTTTGT	-13.6252	0.1112	-72.5419	2.0666	-182.32	6.0536	Yes
37	GTGAGCAGAAGGGGTT	-13.9961	0.1917	-70.9546	3.2878	-176.26	9.5872	Yes
38	ACTCGCTCTACCTTAAT	-13.2535	0.1573	-68.2925	3.2742	-170.321	9.6543	Yes
39	CTTTTGTGCGGGTAGC	-13.8166	0.2096	-70.22	3.7231	-174.543	10.8804	Yes
40	TTCGCGGTCTCCATTA	-13.3361	0.2627	-59.1655	4.1647	-141.821	12.0784	Yes
41	CGTGCAGCACTACTTG	-14.1801	0.1655	-71.2948	2.5997	-176.744	7.5347	Yes
42	GTCATTGTGCTTTTGC	-13.6063	0.0958	-78.4952	1.9331	-200.801	5.6878	Yes
43	GAACCGTTGATGATCTC	-14.1932	0.0902	-80.0824	1.64	-203.897	4.7975	Yes
44	TGTCGCACCCTACTA	-13.3926	0.251	-63.3061	4.2115	-154.459	12.2632	Yes
45	TACTTCCAACGTAGG	-12.2313	0.0599	-62.4824	1.4309	-155.504	4.2454	Yes
46	ACGGGTCGTTCCGTG	-14.3453	0.3711	-68.9256	5.2099	-168.9	14.976	Yes
47	GTGGTACAAATGCGACC	-15.3422	0.1165	-87.97	1.878	-224.75	5.4525	Yes
48	AGCACGGTGGTACAACA	-14.2635	0.1655	-71.2948	2.5997	-176.485	7.5347	Yes
51	GGTGGCGTTCTT	-12.8068	0.473	-77.3005	10.3768	-199.578	30.656	No
52	TCTACACCGCGA	-11.7744	0.1935	-54.2562	4.1409	-131.462	12.2202	Yes
53	ACTGTATCGCCCTA	-13.1798	0.3093	-70.3626	5.985	-176.954	17.5713	Yes
54	CCGTTGCTGCTAGG	-13.4779	0.2469	-67.8342	4.4743	-168.208	13.086	Yes
55	TAGACGCGGCCTCTTTCC	-17.9003	0.6762	-99.7794	8.5964	-253.378	24.5158	Yes
56	CTAAACTGTTATAGCCGG	-14.6686	0.4569	-83.8127	8.2386	-213.969	24.0853	Yes
57	TGTAAGACTTCTGCCAGAAA	-18.4149	0.4459	-126.321	6.9172	-333.918	20.0286	Yes
58	CGCGCGAGTATTTATAACCT	-19.8729	0.6906	-138.473	10.1112	-367.013	29.1572	Yes
59	TTCTACATCCATCTTAATCCCA	-16.5759	0.4588	-99.4467	7.1662	-256.447	20.7592	Yes
60	AGACATCCCATACGAGCATCCA	-19.3176	0.6128	-111.879	7.6869	-286.433	21.896	Yes
61	ACATGACTCATCTTAGCCGGCGAG	-21.91	0.4983	-128.384	5.6221	-329.487	15.8579	Yes
62	CGGGATTTCTGGCATCATTGTCCT	-21.0281	0.5785	-126.29	6.9694	-325.738	19.7802	Yes
63	TAATTATACGAGTAGTTTCTGTCCTG	-19.7331	0.6797	-127.457	9.6612	-333.357	27.7991	Yes
64	GATTGTATCATCGACATCACACTACC	-20.4807	0.699	-126.854	9.1314	-329.177	26.0994	Yes
65	CAAACTTAGTAATCACGCCCAGCAACCA	-23.3809	0.7399	-141.188	8.4068	-364.557	23.729	Yes
66	GATCTCTCTATCATCGTTTATTGGGTAT	-21.2466	0.9104	-140.883	12.3867	-370.22	35.519	Yes
67	TTGTAGTTGACGTTTGTGATTTAGTGAATT	-25.8786	0.6469	-185.913	8.2016	-495.232	23.3799	Yes
68	TTTGGGTTAGTAAGAAGGCAGCAGTTGGGC	-29.1007	0.7342	-193.651	7.9389	-509.207	22.2966	Yes

## Sheet: PS-PO
#	Seq	dG (kcal/mol)	ddG (kcal/mol)	dH (kcal/mol)	ddH (kcal/mol)	dS (cal/mol/K)	ddS (cal/mol/K)	Included?
1	CTGTAAGGCGATATGTT	-12.1798	0.077	-72.6721	2.4767	-187.196	7.4354	Yes
2	TGCCATGTTGAAAACC	-11.966	0.0578	-76.0771	1.9447	-198.394	5.8428	Yes
3	TATTCTGCCAATGGAAC	-12.0062	0.0585	-75.2244	2.0142	-195.631	6.0573	Yes
4	GGTTGCGGTGGCCAAC	-12.9047	0.1966	-103.302	6.1558	-279.738	18.4436	No
5	CGACATGTATGGCACAG	-13.3192	0.0516	-84.2061	1.2885	-219.362	3.8303	Yes
6	CTCGGAGGCCCCATTTA	-13.2888	0.0607	-65.9798	1.1967	-163.054	3.519	Yes
7	CCGCTCAGAGTAGAGA	-12.6406	0.0421	-73.5224	1.0904	-188.401	3.2468	Yes
8	AATGAGGAGTGAAATGG	-12.2516	0.0375	-75.7272	1.1878	-196.428	3.5629	Yes
9	GCTGAACTAACCACCA	-12.2519	0.045	-72.9517	1.3152	-187.838	3.9336	Yes
10	CCACTAGCGGCGCCGTT	-15.1245	0.1745	-75.0786	2.4866	-185.53	7.1575	Yes
11	GAGGCAGCCGCGACCTG	-15.6913	0.2664	-78.6194	3.5409	-194.733	10.1353	Yes
12	AGAGCGCCCTGCTGCC	-14.6645	0.1701	-74.355	2.5621	-184.714	7.4045	Yes
13	GATGCCGCAGCGACCTG	-14.9996	0.1419	-75.714	2.0594	-187.883	5.9356	Yes
14	AACGAATGTCAGCAATT	-12.4677	0.039	-74.6864	1.122	-192.538	3.3543	Yes
15	GCTGTGAAACAATGTAG	-11.8782	0.0491	-78.7501	1.8991	-206.938	5.7303	Yes
16	CGATTTTGTCAAGCCT	-11.7836	0.0796	-73.9741	2.7055	-192.451	8.1299	Yes
17	GAGCAGAAGGGGTTGT	-12.8181	0.0504	-70.8905	1.1715	-179.707	3.4716	Yes
18	ATAACTTACTCTCGCCT	-12.07	0.042	-71.9074	1.3457	-185.169	4.0381	Yes
19	CGGTGCTTTTGGTAGC	-12.3437	0.0544	-75.6799	1.5845	-195.996	4.7381	Yes
20	TCTCGCGGTTCCATTA	-12.3206	0.0701	-64.2795	1.7397	-160.789	5.1705	Yes
21	CGTGTGGATAATTAGCT	-12.2763	0.0742	-81.0097	2.4114	-212.698	7.2365	Yes
22	TTGAAAACCCATGTGC	-11.9598	0.0779	-68.7305	2.3656	-175.679	7.0842	Yes
23	TTAACCTGCAATGGATC	-12.1938	0.0663	-73.6992	2.0362	-190.331	6.0997	Yes
24	GCGGTTGGTGGCCAAC	-14.2711	0.131	-80.5597	2.4224	-205.133	7.0955	Yes
25	CACAGCGACATGTATGG	-13.4833	0.0588	-83.0523	1.3882	-215.284	4.1171	Yes
26	CCCAGGCCTCGGATTTA	-13.7868	0.0614	-74.2381	1.1919	-187.069	3.501	Yes
27	CTCAGAGTAGAGCCGA	-12.7846	0.0472	-70.442	1.1357	-178.423	3.3718	Yes
28	AGGAGTGAATGAAATGG	-12.2645	0.05	-78.0233	1.5929	-203.493	4.7777	Yes
29	GAACTGCCACTACCAA	-12.3716	0.059	-70.8381	1.568	-180.927	4.6721	Yes
30	CTACCAGCGGCGCCGTT	-14.7619	0.1634	-66.1162	2.2604	-158.918	6.494	Yes
31	GCAGGAGCCGCGACCTG	-15.3971	0.1273	-77.5594	1.8015	-192.364	5.1835	Yes
32	AGCTGAGCCTGCCGCC	-14.3781	0.1015	-69.1275	1.5611	-169.424	4.5204	Yes
33	GCCCGAGCATGACTGCG	-15.0132	0.1136	-83.685	1.8879	-212.507	5.4935	Yes
34	AATGTCGAACAGCAATT	-12.6531	0.0642	-74.2851	1.7361	-190.723	5.1785	Yes
35	GTGAAACAATGCTGTAG	-12.053	0.0612	-75.5248	2.0485	-196.416	6.1533	Yes
36	CAAGCCTCGATTTTGT	-11.9606	0.0517	-71.3026	1.6253	-183.636	4.8729	Yes
37	GTGAGCAGAAGGGGTT	-13.1488	0.0932	-71.3949	2.0231	-180.245	5.9777	Yes
38	ACTCGCTCTACCTTAAT	-11.6878	0.0603	-66.9933	2.1271	-171.145	6.4012	Yes
39	CTTTTGTGCGGGTAGC	-12.4035	0.0947	-67.9349	2.4077	-171.844	7.1622	Yes
40	TTCGCGGTCTCCATTA	-12.5699	0.0907	-65.2197	2.0658	-162.927	6.1158	Yes
41	CGTGCAGCACTACTTG	-12.6481	0.0668	-71.3069	1.6686	-181.522	4.9611	Yes
42	GTCATTGTGCTTTTGC	-11.1328	0.0435	-69.7747	2.1879	-181.47	6.6481	Yes
43	GAACCGTTGATGATCTC	-12.3478	0.053	-78.8283	1.6614	-205.726	4.981	Yes
44	TGTCGCACCCTACTA	-12.2026	0.0496	-64.2476	1.229	-161.055	3.6523	Yes
45	TACTTCCAACGTAGG	-10.8797	0.0642	-61.3136	3.0128	-156.069	9.139	Yes
46	ACGGGTCGTTCCGTG	-12.6244	0.0425	-66.9946	0.9506	-168.251	2.8116	Yes
47	GTGGTACAAATGCGACC	-13.2891	0.0362	-80.9221	0.8779	-209.293	2.6069	Yes
48	AGCACGGTGGTACAACA	-13.6459	0.0928	-78.5998	1.9769	-201.002	5.8348	Yes
51	GGTGGCGTTCTT	-10.4108	0.0801	-45.2862	2.7369	-107.924	8.2258	Yes
52	TCTACACCGCGA	-10.6536	0.1032	-46.4293	3.1693	-110.71	9.4931	Yes
53	ACTGTATCGCCCTA	-11.3614	0.2419	-56.7302	6.7552	-140.395	20.1632	Yes
54	CCGTTGCTGCTAGG	-12.2976	0.3261	-69.3667	7.7802	-176.602	23.0735	Yes
55	TAGACGCGGCCTCTTTCC	-16.3969	0.317	-102.749	5.0624	-267.22	14.6877	Yes
56	CTAAACTGTTATAGCCGG	-12.6659	0.1189	-77.5089	3.2626	-200.659	9.7325	Yes
57	TGTAAGACTTCTGCCAGAAA	-14.0957	0.1728	-87.1643	3.6707	-226.113	10.8271	Yes
58	CGCGCGAGTATTTATAACCT	-15.3261	0.1995	-107.406	4.0169	-284.944	11.8148	Yes
59	TTCTACATCCATCTTAATCCCA	-13.8238	0.199	-90.5638	5.0974	-237.475	15.165	Yes
60	AGACATCCCATACGAGCATCCA	-17.9441	0.2982	-123.566	4.9321	-326.85	14.3438	Yes
61	ACATGACTCATCTTAGCCGGCGAG	-19.8227	0.4052	-132.79	5.8572	-349.582	16.8748	Yes
62	CGGGATTTCTGGCATCATTGTCCT	-19.1337	0.3763	-141.297	6.2467	-378.038	18.1698	Yes
63	TAATTATACGAGTAGTTTCTGTCCTG	-16.0562	0.2109	-114.823	4.4803	-305.637	13.2151	Yes
64	GATTGTATCATCGACATCACACTACC	-18.2764	0.266	-137.181	4.8713	-367.956	14.2548	Yes
65	CAAACTTAGTAATCACGCCCAGCAACCA	-21.3283	0.5191	-149.447	7.4866	-396.468	21.5647	Yes
66	GATCTCTCTATCATCGTTTATTGGGTAT	-16.6842	0.184	-122.464	3.8829	-327.341	11.4499	Yes
67	TTGTAGTTGACGTTTGTGATTTAGTGAATT	-19.4416	0.2358	-150.74	4.2485	-406.309	12.4197	Yes
68	TTTGGGTTAGTAAGAAGGCAGCAGTTGGGC	-23.2238	0.5439	-162.574	7.2945	-431.225	20.8926	Yes

## Sheet: PS-PS
#	Seq	dG (kcal/mol)	ddG (kcal/mol)	dH (kcal/mol)	ddH (kcal/mol)	dS (cal/mol/K)	ddS (cal/mol/K)	Included?
1	CTGTAAGGCGATATGTT	-10.4169	0.0152	-73.8411	1.5039	-196.268	4.6283	Yes
2	TGCCATGTTGAAAACC	-9.7815	0.0203	-74.0377	2.38	-198.843	7.3803	Yes
3	TATTCTGCCAATGGAAC	-10.1725	0.0203	-69.8463	2.1774	-184.663	6.7236	Yes
4	GGTTGCGGTGGCCAAC	-11.3181	0.5109	-153.745	41.2842	-440.746	126.188	No
5	CGACATGTATGGCACAG	-11.2986	0.0489	-79.1153	2.709	-209.861	8.2469	Yes
6	CTCGGAGGCCCCATTTA	-12.6359	0.0741	-73.906	2.0341	-189.603	6.0716	Yes
7	CCGCTCAGAGTAGAGA	-11.0075	0.0475	-68.9463	2.6219	-179.294	7.9859	Yes
8	AATGAGGAGTGAAATGG	-10.2348	0.0118	-72.8052	1.2952	-193.626	3.9955	Yes
9	GCTGAACTAACCACCA	-10.5869	0.0299	-69.9181	2.298	-183.603	7.0436	Yes
10	CCACTAGCGGCGCCGTT	-14.2214	0.097	-79.7768	1.8154	-202.864	5.3212	Yes
11	GAGGCAGCCGCGACCTG	-14.2941	0.0782	-76.7031	1.3853	-193.127	4.0473	Yes
12	AGAGCGCCCTGCTGCC	-13.9194	0.0847	-80.7999	1.692	-206.964	4.977	Yes
13	GATGCCGCAGCGACCTG	-13.8392	0.0647	-77.5909	1.2971	-197.282	3.8165	Yes
14	AACGAATGTCAGCAATT	-10.5845	0.0228	-68.5101	1.8513	-179.253	5.6804	Yes
15	GCTGTGAAACAATGTAG	-9.4958	0.024	-82.8479	2.4914	-226.991	7.7566	Yes
16	CGATTTTGTCAAGCCT	-10.1004	0.018	-66.4603	1.7961	-174.408	5.5445	Yes
17	GAGCAGAAGGGGTTGT	-11.1577	0.0628	-63.8875	2.8991	-163.175	8.7979	Yes
18	ATAACTTACTCTCGCCT	-10.7048	0.0306	-64.8509	2.1131	-167.557	6.4684	Yes
19	CGGTGCTTTTGGTAGC	-10.8313	0.0381	-69.069	2.3921	-180.219	7.3044	Yes
20	TCTCGCGGTTCCATTA	-11.2886	0.074	-59.306	2.9164	-148.592	8.822	Yes
21	CGTGTGGATAATTAGCT	-10.1745	0.0236	-80.2616	2.9622	-216.887	9.1512	Yes
22	TTGAAAACCCATGTGC	-9.9157	0.0243	-69.7131	2.8044	-185.045	8.6861	Yes
23	TTAACCTGCAATGGATC	-10.276	0.0191	-67.0828	1.8678	-175.791	5.7565	Yes
24	GCGGTTGGTGGCCAAC	-12.6236	0.0895	-75.0547	2.4227	-193.196	7.2276	Yes
25	CACAGCGACATGTATGG	-11.5402	0.0712	-80.0051	3.4652	-211.867	10.5211	Yes
26	CCCAGGCCTCGGATTTA	-12.8244	0.0779	-77.5183	2.1113	-200.198	6.2981	Yes
27	CTCAGAGTAGAGCCGA	-11.1616	0.0571	-68.5191	2.823	-177.495	8.5816	Yes
28	AGGAGTGAATGAAATGG	-9.7482	0.0198	-73.3674	2.1704	-196.872	6.7402	Yes
29	GAACTGCCACTACCAA	-10.9081	0.0461	-65.1399	2.5846	-167.822	7.8772	Yes
30	CTACCAGCGGCGCCGTT	-14.1098	0.1049	-72.4981	1.8349	-180.685	5.3575	Yes
31	GCAGGAGCCGCGACCTG	-14.2246	0.0994	-81.1949	1.8935	-207.242	5.5554	Yes
32	AGCTGAGCCTGCCGCC	-13.626	0.0777	-75.3407	1.5607	-190.979	4.5925	Yes
33	GCCCGAGCATGACTGCG	-13.5781	0.1	-86.9413	2.3985	-227.025	7.1175	Yes
34	AATGTCGAACAGCAATT	-10.6822	0.0329	-63.7169	2.2903	-164.118	7.0124	Yes
35	GTGAAACAATGCTGTAG	-9.8282	0.0184	-72.0528	2.0495	-192.556	6.3587	Yes
36	CAAGCCTCGATTTTGT	-10.4823	0.0276	-63.089	2.1119	-162.793	6.4786	Yes
37	GTGAGCAGAAGGGGTT	-11.3929	0.0709	-66.2538	2.9499	-169.769	8.9262	Yes
38	ACTCGCTCTACCTTAAT	-10.5826	0.0274	-63.106	2.0404	-162.536	6.2577	Yes
39	CTTTTGTGCGGGTAGC	-10.9279	0.0489	-60.0417	2.5014	-151.984	7.6121	Yes
40	TTCGCGGTCTCCATTA	-11.5143	0.0844	-60.8951	2.9573	-152.811	8.9062	Yes
41	CGTGCAGCACTACTTG	-11.2269	0.0755	-67.6344	3.5369	-174.555	10.7343	Yes
42	GTCATTGTGCTTTTGC	-9.7663	0.0278	-79.9171	3.4741	-217.084	10.7725	Yes
43	GAACCGTTGATGATCTC	-10.5194	0.0268	-70.3104	2.3371	-185.025	7.1793	Yes
44	TGTCGCACCCTACTA	-11.0887	0.0722	-60.7147	3.1322	-153.57	9.4938	Yes
45	TACTTCCAACGTAGG	-9.4192	0.1046	-81.5538	12.299	-223.223	38.2471	No
46	ACGGGTCGTTCCGTG	-11.7935	0.1272	-70.6856	4.1181	-182.244	12.3584	Yes
47	GTGGTACAAATGCGACC	-11.2342	0.0523	-77.2767	2.9388	-204.371	8.9505	Yes
48	AGCACGGTGGTACAACA	-11.3103	0.0755	-67.6344	3.5369	-174.297	10.7343	Yes
51	GGTGGCGTTCTT	-9.4916	0.0332	-41.0584	3.175	-97.6847	9.8284	Yes
52	TCTACACCGCGA	-9.5243	0.0384	-44.4019	2.7199	-107.93	8.4442	Yes
53	ACTGTATCGCCCTA	-9.997	0.0422	-40.3221	2.8152	-93.8421	8.6738	Yes
54	CCGTTGCTGCTAGG	-10.398	0.051	-40.7104	2.514	-93.8029	7.6828	Yes
55	TAGACGCGGCCTCTTTCC	-14.9087	0.5639	-101.163	10.8471	-266.917	31.8235	Yes
56	CTAAACTGTTATAGCCGG	-10.4802	0.0287	-62.4946	2.4588	-160.961	7.5602	Yes
57	TGTAAGACTTCTGCCAGAAA	-11.778	0.0248	-73.5223	1.3777	-191.07	4.1923	Yes
58	CGCGCGAGTATTTATAACCT	-12.1466	0.1229	-86.0191	6.2617	-228.601	19.0164	Yes
59	TTCTACATCCATCTTAATCCCA	-11.5865	0.0374	-78.1189	2.2239	-205.887	6.7815	Yes
60	AGACATCCCATACGAGCATCCA	-13.9612	0.0797	-90.7615	2.0131	-237.661	5.9869	Yes
61	ACATGACTCATCTTAGCCGGCGAG	-16.5325	0.1349	-115.044	2.5992	-304.848	7.6284	Yes
62	CGGGATTTCTGGCATCATTGTCCT	-15.0289	0.1599	-108.013	3.8492	-287.741	11.4216	Yes
63	TAATTATACGAGTAGTTTCTGTCCTG	-12.9204	0.0392	-89.905	1.5863	-238.232	4.7933	Yes
64	GATTGTATCATCGACATCACACTACC	-13.8657	0.0688	-99.1931	2.1687	-264.049	6.5035	Yes
65	CAAACTTAGTAATCACGCCCAGCAACCA	-16.2726	0.1656	-111.918	3.4572	-295.978	10.1898	Yes
66	GATCTCTCTATCATCGTTTATTGGGTAT	-13.8341	0.0813	-108.798	2.9877	-293.87	9.0005	Yes
67	TTGTAGTTGACGTTTGTGATTTAGTGAATT	-14.9469	0.0814	-120.564	2.4749	-326.837	7.4095	Yes
68	TTTGGGTTAGTAAGAAGGCAGCAGTTGGGC	-18.3843	0.1437	-137.721	2.7033	-369.293	7.9224	Yes

## Sheet: Uncorrected PO-PO
#	Seq	dG (kcal/mol)	ddG (kcal/mol)	dH (kcal/mol)	ddH (kcal/mol)	dS (cal/mol/K)	ddS (cal/mol/K)	Included?
1	CTGTAAGGCGATATGTT	-12.4629	0.1287	-77.6748	2.5262	-201.801	7.424	Yes
2	TGCCATGTTGAAAACC	-12.3726	0.1293	-79.2429	2.5892	-206.933	7.616	Yes
3	TATTCTGCCAATGGAAC	-12.4271	0.1097	-79.9091	2.2495	-208.826	6.6262	Yes
4	GGTTGCGGTGGCCAAC	-14.6689	0.3591	-83.4194	4.6559	-212.751	13.2984	Yes
5	CGACATGTATGGCACAG	-13.1699	0.1198	-77.2287	1.9938	-198.233	5.8026	Yes
6	CTCGGAGGCCCCATTTA	-13.1497	0.1884	-68.7458	2.7047	-172.044	7.7893	Yes
7	CCGCTCAGAGTAGAGA	-12.5035	0.0591	-72.8502	1.0828	-186.745	3.1703	Yes
8	AATGAGGAGTGAAATGG	-12.0049	0.1593	-73.4514	3.2848	-190.149	9.6773	Yes
9	GCTGAACTAACCACCA	-12.6633	0.1764	-77.6793	3.2677	-201.195	9.5709	Yes
10	CCACTAGCGGCGCCGTT	-16.9875	0.3577	-96.9553	4.0348	-247.464	11.3804	Yes
11	GAGGCAGCCGCGACCTG	-17.9352	0.8224	-104.477	8.9633	-267.808	25.1949	No
12	AGAGCGCCCTGCTGCC	-15.8265	0.278	-86.8656	3.1945	-219.833	9.0267	Yes
13	GATGCCGCAGCGACCTG	-15.7721	0.746	-85.6506	8.6102	-216.242	24.3408	No
14	AACGAATGTCAGCAATT	-12.4517	0.1534	-74.3673	2.8341	-191.6	8.2992	Yes
15	GCTGTGAAACAATGTAG	-12.3079	0.1576	-82.5054	3.4699	-217.229	10.2553	Yes
16	CGATTTTGTCAAGCCT	-12.9562	0.3316	-85.5312	6.3999	-224.586	18.7864	No
17	GAGCAGAAGGGGTTGT	-12.4273	0.1684	-68.2527	2.9331	-172.754	8.5622	Yes
18	ATAACTTACTCTCGCCT	-12.7133	0.2874	-77.7996	5.3604	-201.412	15.7072	Yes
19	CGGTGCTTTTGGTAGC	-12.9937	0.2811	-78.9296	5.0219	-204.041	14.6793	Yes
20	TCTCGCGGTTCCATTA	-12.1326	0.1455	-61.4091	2.4215	-152.488	7.0487	Yes
21	CGTGTGGATAATTAGCT	-12.6702	0.0992	-83.9007	1.9975	-220.426	5.8772	Yes
22	TTGAAAACCCATGTGC	-11.7982	0.0822	-69.1028	1.7029	-177.331	5.0189	Yes
23	TTAACCTGCAATGGATC	-11.8333	0.0983	-68.7104	1.9806	-176.008	5.8283	Yes
24	GCGGTTGGTGGCCAAC	-14.9236	0.2775	-87.009	3.6382	-223.071	10.4012	Yes
25	CACAGCGACATGTATGG	-13.662	0.1573	-84.1003	2.546	-217.974	7.3948	Yes
26	CCCAGGCCTCGGATTTA	-14.1091	0.1504	-80.787	2.108	-206.337	6.0589	Yes
27	CTCAGAGTAGAGCCGA	-12.4646	0.1262	-70.1538	2.2078	-178.521	6.4452	Yes
28	AGGAGTGAATGAAATGG	-11.7117	0.1137	-69.6829	2.3813	-179.394	7.0207	Yes
29	GAACTGCCACTACCAA	-12.2661	0.1079	-69.7812	1.9795	-177.983	5.7952	Yes
30	CTACCAGCGGCGCCGTT	-16.7342	0.4011	-92.6169	4.457	-234.822	12.5532	Yes
31	GCAGGAGCCGCGACCTG	-17.1986	0.4711	-100.261	5.3677	-257.039	15.1548	Yes
32	AGCTGAGCCTGCCGCC	-16.7642	0.3897	-98.2062	4.5744	-252.026	12.9516	Yes
33	GCCCGAGCATGACTGCG	-16.3464	0.3632	-98.8151	4.5069	-255.203	12.8248	Yes
34	AATGTCGAACAGCAATT	-12.5118	0.1469	-74.3996	2.7211	-191.514	7.9706	Yes
35	GTGAAACAATGCTGTAG	-12.1282	0.1445	-76.5512	2.9952	-199.359	8.8264	Yes
36	CAAGCCTCGATTTTGT	-12.2907	0.1112	-72.5419	2.0666	-186.45	6.0536	Yes
37	GTGAGCAGAAGGGGTT	-12.6616	0.1917	-70.9546	3.2878	-180.39	9.5872	Yes
38	ACTCGCTCTACCTTAAT	-11.8356	0.1573	-68.2925	3.2742	-174.708	9.6543	Yes
39	CTTTTGTGCGGGTAGC	-12.482	0.2096	-70.22	3.7231	-178.672	10.8804	Yes
40	TTCGCGGTCTCCATTA	-12.0016	0.2627	-59.1655	4.1647	-145.95	12.0784	Yes
41	CGTGCAGCACTACTTG	-12.8456	0.1655	-71.2948	2.5997	-180.873	7.5347	Yes
42	GTCATTGTGCTTTTGC	-12.2718	0.0958	-78.4952	1.9331	-204.931	5.6878	Yes
43	GAACCGTTGATGATCTC	-12.7753	0.0902	-80.0824	1.64	-208.284	4.7975	Yes
44	TGTCGCACCCTACTA	-12.1415	0.251	-63.3061	4.2115	-158.331	12.2632	Yes
45	TACTTCCAACGTAGG	-10.9802	0.0599	-62.4824	1.4309	-159.375	4.2454	Yes
46	ACGGGTCGTTCCGTG	-13.0942	0.3711	-68.9255	5.2099	-172.772	14.976	Yes
47	GTGGTACAAATGCGACC	-13.9243	0.1165	-87.97	1.878	-229.137	5.4525	Yes
48	AGCACGGTGGTACAACA	-12.8456	0.1655	-71.2948	2.5997	-180.873	7.5347	Yes
51	GGTGGCGTTCTT	-11.8059	0.473	-77.3005	10.3768	-202.675	30.656	No
52	TCTACACCGCGA	-10.7735	0.1935	-54.2562	4.1409	-134.559	12.2201	Yes
53	ACTGTATCGCCCTA	-12.0121	0.3093	-70.3626	5.985	-180.568	17.5713	Yes
54	CCGTTGCTGCTAGG	-12.3102	0.2469	-67.8342	4.4743	-171.821	13.086	Yes
55	TAGACGCGGCCTCTTTCC	-16.399	0.6762	-99.7794	8.5964	-258.024	24.5158	Yes
56	CTAAACTGTTATAGCCGG	-13.1673	0.4569	-83.8127	8.2386	-218.615	24.0853	Yes
57	TGTAAGACTTCTGCCAGAAA	-16.7467	0.4459	-126.321	6.9172	-339.081	20.0286	Yes
58	CGCGCGAGTATTTATAACCT	-18.2047	0.6906	-138.473	10.1112	-372.175	29.1572	Yes
59	TTCTACATCCATCTTAATCCCA	-14.7409	0.4588	-99.4467	7.1662	-262.125	20.7592	Yes
60	AGACATCCCATACGAGCATCCA	-17.4826	0.6128	-111.879	7.6869	-292.112	21.896	Yes
61	ACATGACTCATCTTAGCCGGCGAG	-19.9082	0.4983	-128.384	5.6221	-335.682	15.8579	Yes
62	CGGGATTTCTGGCATCATTGTCCT	-19.0263	0.5785	-126.29	6.9694	-331.933	19.7802	Yes
63	TAATTATACGAGTAGTTTCTGTCCTG	-17.5645	0.6797	-127.457	9.6612	-340.068	27.7991	Yes
64	GATTGTATCATCGACATCACACTACC	-18.3121	0.699	-126.854	9.1314	-335.888	26.0994	Yes
65	CAAACTTAGTAATCACGCCCAGCAACCA	-21.0455	0.7399	-141.188	8.4068	-371.784	23.729	Yes
66	GATCTCTCTATCATCGTTTATTGGGTAT	-18.9112	0.9104	-140.883	12.3867	-377.447	35.5191	Yes
67	TTGTAGTTGACGTTTGTGATTTAGTGAATT	-23.3764	0.6469	-185.913	8.2016	-502.975	23.3799	Yes
68	TTTGGGTTAGTAAGAAGGCAGCAGTTGGGC	-26.5985	0.7342	-193.651	7.9389	-516.951	22.2966	Yes

## Sheet: Uncorrected PS-PO
#	Seq	dG (kcal/mol)	ddG (kcal/mol)	dH (kcal/mol)	ddH (kcal/mol)	dS (cal/mol/K)	ddS (cal/mol/K)	Included?
1	CTGTAAGGCGATATGTT	-10.7619	0.077	-72.6721	2.4767	-191.584	7.4354	Yes
2	TGCCATGTTGAAAACC	-10.6315	0.0578	-76.0771	1.9447	-202.524	5.8428	Yes
3	TATTCTGCCAATGGAAC	-10.5883	0.0585	-75.2244	2.0142	-200.019	6.0573	Yes
4	GGTTGCGGTGGCCAAC	-11.5702	0.1966	-103.302	6.1558	-283.868	18.4436	No
5	CGACATGTATGGCACAG	-11.9012	0.0516	-84.2061	1.2885	-223.75	3.8303	Yes
6	CTCGGAGGCCCCATTTA	-11.8708	0.0607	-65.9798	1.1967	-167.442	3.519	Yes
7	CCGCTCAGAGTAGAGA	-11.306	0.0421	-73.5224	1.0904	-192.531	3.2468	Yes
8	AATGAGGAGTGAAATGG	-10.8337	0.0375	-75.7272	1.1878	-200.816	3.5629	Yes
9	GCTGAACTAACCACCA	-10.9174	0.045	-72.9517	1.3152	-191.968	3.9336	Yes
10	CCACTAGCGGCGCCGTT	-13.7066	0.1745	-75.0786	2.4866	-189.918	7.1575	Yes
11	GAGGCAGCCGCGACCTG	-14.2734	0.2664	-78.6194	3.5409	-199.121	10.1353	Yes
12	AGAGCGCCCTGCTGCC	-13.33	0.1701	-74.355	2.5621	-188.844	7.4045	Yes
13	GATGCCGCAGCGACCTG	-13.5817	0.1419	-75.714	2.0594	-192.271	5.9356	Yes
14	AACGAATGTCAGCAATT	-11.0498	0.039	-74.6864	1.122	-196.926	3.3543	Yes
15	GCTGTGAAACAATGTAG	-10.4602	0.0491	-78.7501	1.8991	-211.326	5.7303	Yes
16	CGATTTTGTCAAGCCT	-10.4491	0.0796	-73.9741	2.7055	-196.581	8.1299	Yes
17	GAGCAGAAGGGGTTGT	-11.4836	0.0504	-70.8905	1.1715	-183.837	3.4716	Yes
18	ATAACTTACTCTCGCCT	-10.652	0.042	-71.9074	1.3457	-189.557	4.0381	Yes
19	CGGTGCTTTTGGTAGC	-11.0091	0.0544	-75.6799	1.5845	-200.126	4.7381	Yes
20	TCTCGCGGTTCCATTA	-10.986	0.0701	-64.2795	1.7397	-164.919	5.1705	Yes
21	CGTGTGGATAATTAGCT	-10.8584	0.0742	-81.0097	2.4114	-217.086	7.2365	Yes
22	TTGAAAACCCATGTGC	-10.6252	0.0779	-68.7305	2.3657	-179.809	7.0842	Yes
23	TTAACCTGCAATGGATC	-10.7759	0.0663	-73.6992	2.0362	-194.719	6.0997	Yes
24	GCGGTTGGTGGCCAAC	-12.9366	0.131	-80.5597	2.4224	-209.262	7.0955	Yes
25	CACAGCGACATGTATGG	-12.0654	0.0588	-83.0523	1.3882	-219.672	4.1171	Yes
26	CCCAGGCCTCGGATTTA	-12.3689	0.0614	-74.2381	1.1919	-191.457	3.501	Yes
27	CTCAGAGTAGAGCCGA	-11.4501	0.0472	-70.442	1.1357	-182.553	3.3718	Yes
28	AGGAGTGAATGAAATGG	-10.8466	0.05	-78.0233	1.5929	-207.881	4.7777	Yes
29	GAACTGCCACTACCAA	-11.0371	0.059	-70.8381	1.568	-185.057	4.6721	Yes
30	CTACCAGCGGCGCCGTT	-13.344	0.1634	-66.1162	2.2604	-163.306	6.494	Yes
31	GCAGGAGCCGCGACCTG	-13.9791	0.1273	-77.5594	1.8015	-196.751	5.1835	Yes
32	AGCTGAGCCTGCCGCC	-13.0436	0.1015	-69.1275	1.5611	-173.554	4.5204	Yes
33	GCCCGAGCATGACTGCG	-13.5953	0.1136	-83.685	1.8879	-216.895	5.4935	Yes
34	AATGTCGAACAGCAATT	-11.2351	0.0642	-74.2851	1.7361	-195.111	5.1785	Yes
35	GTGAAACAATGCTGTAG	-10.6351	0.0612	-75.5248	2.0485	-200.804	6.1533	Yes
36	CAAGCCTCGATTTTGT	-10.6261	0.0517	-71.3026	1.6253	-187.766	4.8728	Yes
37	GTGAGCAGAAGGGGTT	-11.8142	0.0932	-71.3949	2.0231	-184.375	5.9777	Yes
38	ACTCGCTCTACCTTAAT	-10.2699	0.0603	-66.9933	2.1271	-175.533	6.4012	Yes
39	CTTTTGTGCGGGTAGC	-11.069	0.0947	-67.9349	2.4077	-175.974	7.1622	Yes
40	TTCGCGGTCTCCATTA	-11.2354	0.0907	-65.2197	2.0658	-167.056	6.1158	Yes
41	CGTGCAGCACTACTTG	-11.3136	0.0668	-71.3069	1.6686	-185.652	4.9611	Yes
42	GTCATTGTGCTTTTGC	-9.7983	0.0435	-69.7747	2.1879	-185.599	6.6481	Yes
43	GAACCGTTGATGATCTC	-10.9299	0.053	-78.8283	1.6614	-210.114	4.981	Yes
44	TGTCGCACCCTACTA	-10.9515	0.0496	-64.2476	1.229	-164.927	3.6523	Yes
45	TACTTCCAACGTAGG	-9.6286	0.0642	-61.3136	3.0128	-159.941	9.139	Yes
46	ACGGGTCGTTCCGTG	-11.3733	0.0425	-66.9946	0.9506	-172.122	2.8116	Yes
47	GTGGTACAAATGCGACC	-11.8711	0.0362	-80.9221	0.8779	-213.681	2.6069	Yes
48	AGCACGGTGGTACAACA	-12.228	0.0928	-78.5998	1.9769	-205.39	5.8348	Yes
51	GGTGGCGTTCTT	-9.4099	0.0801	-45.2862	2.7369	-111.021	8.2258	Yes
52	TCTACACCGCGA	-9.6527	0.1032	-46.4293	3.1693	-113.807	9.4931	Yes
53	ACTGTATCGCCCTA	-10.1937	0.2419	-56.7302	6.7552	-144.009	20.1632	Yes
54	CCGTTGCTGCTAGG	-11.1299	0.3261	-69.3667	7.7802	-180.216	23.0735	Yes
55	TAGACGCGGCCTCTTTCC	-14.8956	0.317	-102.749	5.0624	-271.866	14.6877	Yes
56	CTAAACTGTTATAGCCGG	-11.1646	0.1189	-77.5089	3.2626	-205.305	9.7325	Yes
57	TGTAAGACTTCTGCCAGAAA	-12.4276	0.1728	-87.1643	3.6707	-231.276	10.8271	Yes
58	CGCGCGAGTATTTATAACCT	-13.6579	0.1995	-107.406	4.0169	-290.106	11.8149	Yes
59	TTCTACATCCATCTTAATCCCA	-11.9889	0.199	-90.5638	5.0974	-243.153	15.165	Yes
60	AGACATCCCATACGAGCATCCA	-16.1092	0.2982	-123.566	4.9321	-332.529	14.3438	Yes
61	ACATGACTCATCTTAGCCGGCGAG	-17.821	0.4052	-132.79	5.8572	-355.776	16.8748	Yes
62	CGGGATTTCTGGCATCATTGTCCT	-17.132	0.3763	-141.297	6.2467	-384.233	18.1698	Yes
63	TAATTATACGAGTAGTTTCTGTCCTG	-13.8876	0.2109	-114.823	4.4803	-312.348	13.2151	Yes
64	GATTGTATCATCGACATCACACTACC	-16.1078	0.266	-137.181	4.8713	-374.667	14.2548	Yes
65	CAAACTTAGTAATCACGCCCAGCAACCA	-18.9929	0.5191	-149.447	7.4866	-403.695	21.5647	Yes
66	GATCTCTCTATCATCGTTTATTGGGTAT	-14.3488	0.184	-122.464	3.8829	-334.567	11.4499	Yes
67	TTGTAGTTGACGTTTGTGATTTAGTGAATT	-16.9394	0.2358	-150.74	4.2485	-414.052	12.4197	Yes
68	TTTGGGTTAGTAAGAAGGCAGCAGTTGGGC	-20.7215	0.5439	-162.574	7.2945	-438.969	20.8926	Yes

## Sheet: Uncorrected PS-PS
#	Seq	dG (kcal/mol)	ddG (kcal/mol)	dH (kcal/mol)	ddH (kcal/mol)	dS (cal/mol/K)	ddS (cal/mol/K)	Included?
1	CTGTAAGGCGATATGTT	-8.999	0.0152	-73.8411	1.5039	-200.656	4.6283	Yes
2	TGCCATGTTGAAAACC	-8.447	0.0203	-74.0377	2.38	-202.973	7.3803	Yes
3	TATTCTGCCAATGGAAC	-8.7545	0.0203	-69.8463	2.1774	-189.051	6.7236	Yes
4	GGTTGCGGTGGCCAAC	-9.9835	0.5109	-153.745	41.2846	-444.877	126.189	No
5	CGACATGTATGGCACAG	-9.8807	0.0489	-79.1153	2.709	-214.249	8.2469	Yes
6	CTCGGAGGCCCCATTTA	-11.2179	0.0741	-73.906	2.0341	-193.99	6.0716	Yes
7	CCGCTCAGAGTAGAGA	-9.673	0.0475	-68.9463	2.6219	-183.424	7.9859	Yes
8	AATGAGGAGTGAAATGG	-8.8169	0.0118	-72.8052	1.2952	-198.014	3.9955	Yes
9	GCTGAACTAACCACCA	-9.2523	0.0299	-69.9181	2.298	-187.733	7.0436	Yes
10	CCACTAGCGGCGCCGTT	-12.8035	0.097	-79.7768	1.8154	-207.252	5.3212	Yes
11	GAGGCAGCCGCGACCTG	-12.8761	0.0782	-76.7031	1.3853	-197.515	4.0473	Yes
12	AGAGCGCCCTGCTGCC	-12.5849	0.0847	-80.7999	1.692	-211.094	4.977	Yes
13	GATGCCGCAGCGACCTG	-12.4213	0.0647	-77.5909	1.2971	-201.67	3.8165	Yes
14	AACGAATGTCAGCAATT	-9.1665	0.0228	-68.5101	1.8513	-183.641	5.6804	Yes
15	GCTGTGAAACAATGTAG	-8.0778	0.024	-82.8479	2.4914	-231.379	7.7566	Yes
16	CGATTTTGTCAAGCCT	-8.7659	0.018	-66.4603	1.7961	-178.537	5.5445	Yes
17	GAGCAGAAGGGGTTGT	-9.8231	0.0628	-63.8875	2.8991	-167.304	8.7979	Yes
18	ATAACTTACTCTCGCCT	-9.2869	0.0306	-64.8509	2.1131	-171.945	6.4684	Yes
19	CGGTGCTTTTGGTAGC	-9.4968	0.0381	-69.069	2.3921	-184.349	7.3044	Yes
20	TCTCGCGGTTCCATTA	-9.9541	0.074	-59.306	2.9164	-152.721	8.822	Yes
21	CGTGTGGATAATTAGCT	-8.7565	0.0236	-80.2616	2.9622	-221.275	9.1512	Yes
22	TTGAAAACCCATGTGC	-8.5812	0.0243	-69.7131	2.8044	-189.175	8.6861	Yes
23	TTAACCTGCAATGGATC	-8.8581	0.0191	-67.0828	1.8678	-180.179	5.7565	Yes
24	GCGGTTGGTGGCCAAC	-11.289	0.0895	-75.0547	2.4227	-197.325	7.2276	Yes
25	CACAGCGACATGTATGG	-10.1223	0.0712	-80.0051	3.4652	-216.255	10.5211	Yes
26	CCCAGGCCTCGGATTTA	-11.4065	0.0779	-77.5183	2.1113	-204.586	6.2981	Yes
27	CTCAGAGTAGAGCCGA	-9.827	0.0571	-68.5191	2.823	-181.625	8.5816	Yes
28	AGGAGTGAATGAAATGG	-8.3303	0.0198	-73.3674	2.1704	-201.26	6.7402	Yes
29	GAACTGCCACTACCAA	-9.5735	0.0461	-65.1399	2.5846	-171.952	7.8772	Yes
30	CTACCAGCGGCGCCGTT	-12.6919	0.1049	-72.4981	1.8349	-185.073	5.3575	Yes
31	GCAGGAGCCGCGACCTG	-12.8067	0.0994	-81.1949	1.8935	-211.63	5.5554	Yes
32	AGCTGAGCCTGCCGCC	-12.2914	0.0777	-75.3407	1.5607	-195.108	4.5925	Yes
33	GCCCGAGCATGACTGCG	-12.1602	0.1	-86.9413	2.3985	-231.413	7.1175	Yes
34	AATGTCGAACAGCAATT	-9.2642	0.0329	-63.7169	2.2903	-168.506	7.0124	Yes
35	GTGAAACAATGCTGTAG	-8.4102	0.0184	-72.0528	2.0495	-196.944	6.3587	Yes
36	CAAGCCTCGATTTTGT	-9.1478	0.0276	-63.089	2.1119	-166.923	6.4786	Yes
37	GTGAGCAGAAGGGGTT	-10.0583	0.0709	-66.2538	2.9499	-173.899	8.9262	Yes
38	ACTCGCTCTACCTTAAT	-9.1647	0.0274	-63.106	2.0404	-166.923	6.2577	Yes
39	CTTTTGTGCGGGTAGC	-9.5934	0.0489	-60.0417	2.5014	-156.114	7.6121	Yes
40	TTCGCGGTCTCCATTA	-10.1797	0.0844	-60.8951	2.9573	-156.941	8.9062	Yes
41	CGTGCAGCACTACTTG	-9.8924	0.0755	-67.6344	3.5369	-178.685	10.7343	Yes
42	GTCATTGTGCTTTTGC	-8.4318	0.0278	-79.9171	3.4741	-221.214	10.7725	Yes
43	GAACCGTTGATGATCTC	-9.1015	0.0268	-70.3104	2.3371	-189.413	7.1793	Yes
44	TGTCGCACCCTACTA	-9.8375	0.0722	-60.7147	3.1322	-157.441	9.4938	Yes
45	TACTTCCAACGTAGG	-8.1681	0.1046	-81.5538	12.299	-227.095	38.2471	No
46	ACGGGTCGTTCCGTG	-10.5424	0.1272	-70.6856	4.1181	-186.115	12.3584	Yes
47	GTGGTACAAATGCGACC	-9.8162	0.0523	-77.2767	2.9388	-208.759	8.9505	Yes
48	AGCACGGTGGTACAACA	-9.8924	0.0755	-67.6344	3.5369	-178.685	10.7343	Yes
51	GGTGGCGTTCTT	-8.4907	0.0332	-41.0584	3.175	-100.782	9.8284	Yes
52	TCTACACCGCGA	-8.5234	0.0384	-44.4019	2.7199	-111.027	8.4442	Yes
53	ACTGTATCGCCCTA	-8.8293	0.0422	-40.3221	2.8152	-97.4556	8.6738	Yes
54	CCGTTGCTGCTAGG	-9.2303	0.051	-40.7104	2.514	-97.4164	7.6828	Yes
55	TAGACGCGGCCTCTTTCC	-13.4074	0.5639	-101.163	10.8471	-271.563	31.8235	Yes
56	CTAAACTGTTATAGCCGG	-8.9789	0.0287	-62.4946	2.4588	-165.607	7.5602	Yes
57	TGTAAGACTTCTGCCAGAAA	-10.1098	0.0248	-73.5223	1.3777	-196.232	4.1923	Yes
58	CGCGCGAGTATTTATAACCT	-10.4785	0.1229	-86.0191	6.2617	-233.763	19.0164	Yes
59	TTCTACATCCATCTTAATCCCA	-9.7515	0.0374	-78.1189	2.2239	-211.565	6.7815	Yes
60	AGACATCCCATACGAGCATCCA	-12.1262	0.0797	-90.7615	2.0131	-243.34	5.9869	Yes
61	ACATGACTCATCTTAGCCGGCGAG	-14.5307	0.1349	-115.044	2.5992	-311.043	7.6284	Yes
62	CGGGATTTCTGGCATCATTGTCCT	-13.0271	0.1599	-108.013	3.8492	-293.936	11.4216	Yes
63	TAATTATACGAGTAGTTTCTGTCCTG	-10.7518	0.0392	-89.905	1.5863	-244.943	4.7933	Yes
64	GATTGTATCATCGACATCACACTACC	-11.6971	0.0688	-99.1931	2.1687	-270.76	6.5035	Yes
65	CAAACTTAGTAATCACGCCCAGCAACCA	-13.9372	0.1656	-111.918	3.4572	-303.205	10.1898	Yes
66	GATCTCTCTATCATCGTTTATTGGGTAT	-11.4987	0.0813	-108.798	2.9877	-301.097	9.0005	Yes
67	TTGTAGTTGACGTTTGTGATTTAGTGAATT	-12.4446	0.0814	-120.564	2.4749	-334.58	7.4095	Yes
68	TTTGGGTTAGTAAGAAGGCAGCAGTTGGGC	-15.8821	0.1437	-137.721	2.7033	-377.036	7.9224	Yes
